# Supplementary material for: {4-Phenyl-1-[1-(1,3-thia­zol-2-yl)ethyl­idene]­thio­semicarbazidato}{4-phenyl-1-[1-(1,3-thia­zol-2-yl)ethylidene]­thio­semi­carbazide}nickel(II) chloride mono­hydrate
Source: Acta Crystallogr Sect E Struct Rep Online. 2010 Apr 21;66(Pt 5):m541–2. doi: 10.1107/S1600536810013280 (PMC2872247; doi:10.1107/S1600536810013280)
Supplement: Supplementary file 1 [file e-66-0m541-sup1.cif]

##############################################################################
###                                                                        ###
###        Electronic paper (Acta Crystallographica Section E)             ###
###                                                                        ###
##############################################################################
#                                                                            #
# This CIF contains the data in a paper accepted for publication in Acta     #
# Crystallographica Section E. It conforms to the requirements of Notes      #
# for Authors for Section E, and has been peer reviewed under the auspices   #
# of the IUCr Commission on Journals.                                        #
#                                                                            #
# Full details of the Crystallographic Information File format               #
# are given in the paper "The Crystallographic Information File (CIF):       #
# a New Standard Archive File for Crystallography" by S. R. Hall, F. H.      #
# Allen and I. D. Brown [Acta Cryst. (1991), A47, 655-685].                  #
#                                                                            #
# The current version of the core CIF dictionary is obtainable from          #
# ftp://ftp.iucr.org/pub/cif_core.dic. The current version number is 2.4.    #
#                                                                            #
# Software is freely available for graphical display of the structure(s) in  #
# this CIF.  For information consult the CIF home page http://www.iucr.org/  #
# cif/home.html                                                              #
#                                                                            #
# This file may be used for bona fide research purposes within the           #
# scientific community so long as proper attribution is given to the journal # 
# article from which it was obtained.                                        #
#                                                                            #
##############################################################################
                                             
data_global
_audit_creation_method     'form.cif (version 2.0)'
_journal_data_validation_number     ?
_journal_date_recd_electronic     2010-03-24
_journal_date_accepted     2010-04-10
_journal_name_full     'Acta Crystallographica, Section E'
_journal_year     2010
_journal_volume     66
_journal_issue      5
_journal_page_first     m541
_journal_page_last     m542
_journal_paper_category     QM
_journal_coeditor_code     BR2143
_publ_contact_author_name     'Ramaiyer Venkatraman'
_publ_contact_author_address
;
Department of Chemistry
1400 J. R. Lynch St.
P.O. Box 17910
Jackson State University
Jackson, MS 39217-0510  USA
;
_publ_contact_author_email     ramaiyer.venkatraman@jsums.edu
_publ_contact_author_fax     '601 979 3674'
_publ_contact_author_phone     ' '
_publ_section_title
;\
{4-Phenyl-1-[1-(1,3-thiazol-2-yl)ethylidene]thiosemicarbazidato}{4-phenyl-1-[1-\
(1,3-thiazol-2-yl)ethylidene]thiosemicarbazide}nickel(II) chloride monohydrate
;
loop_
    _publ_author_name
    _publ_author_address
    'Ramaiyer Venkatraman'
;
Department of Chemistry and Biochemistry
Jackson State University
Jackson, MS 39217, USA
;
    'Md. Alamgir Hossain'
;
Department of Chemistry and Biochemistry
Jackson State University
Jackson, MS 39217, USA
;
    'Fronczek, Frank R. '
;
Department of Chemistry
Louisiana State University
Baton Rouge, LA 70803, USA
;
_publ_section_synopsis     .
data_I
_audit_creation_method     SHELXL-97
_chemical_name_systematic
;
{4-Phenyl-1-[1-(1,3-thiazol-2-yl)ethylidene]thiosemicarbazidato}{4-phenyl-1-[1-
(1,3-thiazol-2-yl)ethylidene]thiosemicarbazide}nickel(II) chloride monohydrate
;
_chemical_name_common     ?
_chemical_formula_moiety     'C24 H23 N8 Ni S4 +, Cl -, H2 O'
_chemical_formula_sum     'C24 H25 Cl N8 Ni O S4'
_chemical_formula_iupac     '[Ni (C12 H11 N4 S2) (C12 H12 N4 S2)] Cl, H2 O'
_chemical_formula_weight     663.92
_chemical_melting_point     ?
_symmetry_cell_setting     'Triclinic'
_symmetry_space_group_name_H-M     'P -1'
_symmetry_space_group_name_Hall     '-P 1'
loop_
    _symmetry_equiv_pos_as_xyz
    'x, y, z'
    '-x, -y, -z'
_cell_length_a     8.5983(15)
_cell_length_b     12.929(2)
_cell_length_c     13.492(2)
_cell_angle_alpha     101.710(8)
_cell_angle_beta     90.168(8)
_cell_angle_gamma     98.946(7)
_cell_volume     1449.9(4)
_cell_formula_units_Z     2
_cell_measurement_reflns_used     8157
_cell_measurement_theta_min     2.5
_cell_measurement_theta_max     30.5
_cell_measurement_temperature     90.0(5)
_exptl_crystal_description     fragment
_exptl_crystal_colour     'dark orange-red'
_exptl_crystal_size_max     0.33
_exptl_crystal_size_mid     0.27
_exptl_crystal_size_min     0.08
_exptl_crystal_density_diffrn     1.521
_exptl_crystal_density_meas     ?
_exptl_crystal_density_method     'not measured'
_exptl_crystal_F_000     684
_exptl_absorpt_coefficient_mu     1.084
_exptl_absorpt_correction_type     'multi-scan'
_exptl_absorpt_process_details     '(SCALEPACK; Otwinowski & Minor, 1997)'
_exptl_absorpt_correction_T_min     0.716
_exptl_absorpt_correction_T_max     0.918
_exptl_special_details
;
;
_diffrn_ambient_temperature     90.0(5)
_diffrn_radiation_type     MoK\a
_diffrn_radiation_wavelength     0.71073
_diffrn_radiation_source     'fine-focus sealed tube'
_diffrn_radiation_monochromator     graphite
_diffrn_measurement_device
   'Nonius KappaCCD diffractometer with an Oxford Cryosystems Cryostream cooler'
_diffrn_measurement_method     '\w and \f scans'
_diffrn_detector_area_resol_mean     ?
_diffrn_reflns_number     31053
_diffrn_reflns_av_R_equivalents     0.027
_diffrn_reflns_av_sigmaI/netI     0.0429
_diffrn_reflns_theta_min     2.6
_diffrn_reflns_theta_max     30.5
_diffrn_reflns_theta_full     25.0
_diffrn_measured_fraction_theta_max     0.996
_diffrn_measured_fraction_theta_full     0.999
_diffrn_reflns_limit_h_min     -11
_diffrn_reflns_limit_h_max     12
_diffrn_reflns_limit_k_min     -18
_diffrn_reflns_limit_k_max     18
_diffrn_reflns_limit_l_min     -18
_diffrn_reflns_limit_l_max     19
_diffrn_standards_number     ?
_diffrn_standards_interval_count     ?
_diffrn_standards_interval_time     ?
_diffrn_standards_decay_%     ?
_refine_special_details
;
Refinement of <i>F</i>^2^ against ALL reflections. The weighted <i>R</i>-factor
wR and goodness of fit <i>S</i> are based on <i>F</i>^2^, conventional
<i>R</i>-factors <i>R</i> are based on <i>F</i>, with <i>F</i> set to zero for
negative <i>F</i>^2^. The threshold expression of <i>F</i>^2^ >
\s(<i>F</i>^2^) is used only for calculating <i>R</i>-factors(gt) etc. and is
not relevant to the choice of reflections for refinement. <i>R</i>-factors
based on <i>F</i>^2^ are statistically about twice as large as those based on
<i>F</i>, and <i>R</i>- factors based on ALL data will be even larger.
;
_reflns_number_total     8823
_reflns_number_gt     7120
_reflns_threshold_expression     I>2\s(I)
_refine_ls_structure_factor_coef     Fsqd
_refine_ls_matrix_type     full
_refine_ls_R_factor_all     0.048
_refine_ls_R_factor_gt     0.034
_refine_ls_wR_factor_gt     0.076
_refine_ls_wR_factor_ref     0.081
_refine_ls_goodness_of_fit_ref     1.028
_refine_ls_restrained_S_all     1.028
_refine_ls_number_reflns     8823
_refine_ls_number_parameters     374
_refine_ls_number_restraints     3
_refine_ls_hydrogen_treatment     mixed
_refine_ls_weighting_scheme     calc
_refine_ls_weighting_details
         'calc w=1/[\s^2^(Fo^2^)+(0.0317P)^2^+0.7508P] where P=(Fo^2^+2Fc^2^)/3'
_atom_sites_solution_hydrogens     geom
_atom_sites_solution_primary     direct
_atom_sites_solution_secondary     difmap
_refine_ls_shift/su_max     0.001
_refine_ls_shift/su_mean     0.000
_refine_diff_density_max     0.462
_refine_diff_density_min     -0.619
_refine_ls_extinction_method     none
_refine_ls_extinction_coef     ?
loop_
    _atom_type_symbol
    _atom_type_description
    _atom_type_scat_dispersion_real
    _atom_type_scat_dispersion_imag
    _atom_type_scat_source
    'C' 'C' 0.0033 0.0016
                         'International Tables Vol C Tables 4.2.6.8 and 6.1.1.4'
    'H' 'H' 0.0000 0.0000
                         'International Tables Vol C Tables 4.2.6.8 and 6.1.1.4'
    'N' 'N' 0.0061 0.0033
                         'International Tables Vol C Tables 4.2.6.8 and 6.1.1.4'
    'Ni' 'Ni' 0.3393 1.1124
                         'International Tables Vol C Tables 4.2.6.8 and 6.1.1.4'
    'S' 'S' 0.1246 0.1234
                         'International Tables Vol C Tables 4.2.6.8 and 6.1.1.4'
    'Cl' 'Cl' 0.1484 0.1585
                         'International Tables Vol C Tables 4.2.6.8 and 6.1.1.4'
    'O' 'O' 0.0106 0.0060
                         'International Tables Vol C Tables 4.2.6.8 and 6.1.1.4'
_computing_data_collection     'COLLECT (Nonius 2000)'
_computing_cell_refinement     'DENZO and SCALEPACK (Otwinowski & Minor, 1997)'
_computing_data_reduction     'DENZO and SCALEPACK (Otwinowski & Minor, 1997)'
_computing_structure_solution     'SIR (Altomare <i>et al.</i>,  1999)'
_computing_structure_refinement     'SHELXL97 (Sheldrick, 2008)'
_computing_molecular_graphics     'ORTEP-3 for Windows (Farrugia, 1997)'
_computing_publication_material     'SHELXL97 (Sheldrick, 2008)'
loop_
    _atom_site_type_symbol
    _atom_site_label
    _atom_site_fract_x
    _atom_site_fract_y
    _atom_site_fract_z
    _atom_site_U_iso_or_equiv
    _atom_site_adp_type
    _atom_site_calc_flag
    _atom_site_refinement_flags
    _atom_site_occupancy
    _atom_site_disorder_assembly
    _atom_site_disorder_group
    Ni Ni1 0.73755(2) 0.394293(16) 0.219421(15) 0.01278(5) Uani d . 1 . .
    S S1 0.69340(6) 0.47956(4) -0.08422(3) 0.02390(10) Uani d . 1 . .
    S S2 0.85983(5) 0.45716(3) 0.38207(3) 0.01606(8) Uani d . 1 . .
    S S3 0.28921(6) 0.38933(4) 0.38582(5) 0.03629(13) Uani d . 1 . .
    S S4 0.93712(5) 0.28513(3) 0.16410(3) 0.01845(9) Uani d . 1 . .
    N N1 0.66738(17) 0.38969(11) 0.06858(10) 0.0168(3) Uani d . 1 . .
    N N2 0.84148(16) 0.54131(10) 0.20123(10) 0.0145(3) Uani d . 1 . .
    N N3 0.92388(16) 0.61821(11) 0.27600(10) 0.0160(3) Uani d . 1 . .
    N N4 1.01213(17) 0.65179(11) 0.44242(10) 0.0168(3) Uani d . 1 . .
    H H4N 1.009(2) 0.6270(17) 0.4923(16) 0.020 Uiso d . 1 . .
    N N5 0.52775(16) 0.43701(11) 0.28172(10) 0.0160(3) Uani d . 1 . .
    N N6 0.61975(16) 0.25083(11) 0.24132(10) 0.0155(3) Uani d . 1 . .
    N N7 0.68555(17) 0.16005(11) 0.21622(11) 0.0189(3) Uani d . 1 . .
    H H7N 0.641(2) 0.1023(18) 0.2257(15) 0.023 Uiso d . 1 . .
    N N8 0.89284(18) 0.07572(12) 0.17390(12) 0.0204(3) Uani d . 1 . .
    H H8N 0.823(3) 0.0229(18) 0.1878(16) 0.024 Uiso d . 1 . .
    C C1 0.5889(2) 0.31759(14) -0.01143(13) 0.0208(3) Uani d . 1 . .
    H H1 0.5375 0.2487 -0.0053 0.025 Uiso calc R 1 . .
    C C2 0.5902(2) 0.35226(14) -0.10032(13) 0.0238(4) Uani d . 1 . .
    H H2 0.5411 0.3118 -0.1623 0.029 Uiso calc R 1 . .
    C C3 0.7296(2) 0.47931(13) 0.04134(12) 0.0175(3) Uani d . 1 . .
    C C4 0.8216(2) 0.56675(13) 0.11410(12) 0.0178(3) Uani d . 1 . .
    C C5 0.8832(3) 0.67237(14) 0.08888(13) 0.0272(4) Uani d . 1 . .
    H H5A 0.8206 0.7259 0.1221 0.041 Uiso calc R 1 . .
    H H5B 0.8759 0.6663 0.0154 0.041 Uiso calc R 1 . .
    H H5C 0.9935 0.6943 0.1126 0.041 Uiso calc R 1 . .
    C C6 0.93577(18) 0.58278(12) 0.36129(12) 0.0142(3) Uani d . 1 . .
    C C7 1.0919(2) 0.75756(13) 0.45124(12) 0.0184(3) Uani d . 1 . .
    C C8 1.1888(3) 0.78887(16) 0.37662(15) 0.0314(4) Uani d . 1 . .
    H H8 1.1962 0.7405 0.3142 0.038 Uiso calc R 1 . .
    C C9 1.2748(3) 0.89174(17) 0.39429(16) 0.0383(5) Uani d . 1 . .
    H H9 1.3432 0.9129 0.3443 0.046 Uiso calc R 1 . .
    C C10 1.2617(3) 0.96389(17) 0.48438(16) 0.0390(5) Uani d . 1 . .
    H H10 1.3183 1.0347 0.4952 0.047 Uiso calc R 1 . .
    C C11 1.1656(3) 0.93179(18) 0.55803(16) 0.0430(6) Uani d . 1 . .
    H H11 1.1561 0.9806 0.6198 0.052 Uiso calc R 1 . .
    C C12 1.0830(3) 0.82842(16) 0.54207(14) 0.0334(5) Uani d . 1 . .
    H H12 1.0199 0.8061 0.5939 0.040 Uiso calc R 1 . .
    C C13 0.4732(2) 0.53104(14) 0.32056(13) 0.0203(3) Uani d . 1 . .
    H H13 0.5221 0.5984 0.3088 0.024 Uiso calc R 1 . .
    C C14 0.3436(2) 0.51963(16) 0.37710(15) 0.0288(4) Uani d . 1 . .
    H H14 0.2905 0.5765 0.4077 0.035 Uiso calc R 1 . .
    C C15 0.44159(19) 0.35541(14) 0.31114(13) 0.0188(3) Uani d . 1 . .
    C C16 0.4887(2) 0.24947(13) 0.28841(13) 0.0195(3) Uani d . 1 . .
    C C17 0.3995(2) 0.15581(15) 0.32400(18) 0.0336(5) Uani d . 1 . .
    H H17A 0.3441 0.1050 0.2661 0.050 Uiso calc R 1 . .
    H H17B 0.3228 0.1804 0.3733 0.050 Uiso calc R 1 . .
    H H17C 0.4731 0.1206 0.3559 0.050 Uiso calc R 1 . .
    C C18 0.83731(19) 0.16880(13) 0.18405(12) 0.0167(3) Uani d . 1 . .
    C C19 1.0377(2) 0.04743(14) 0.13910(13) 0.0198(3) Uani d . 1 . .
    C C20 1.1345(2) 0.09939(15) 0.07580(14) 0.0236(4) Uani d . 1 . .
    H H20 1.1079 0.1613 0.0564 0.028 Uiso calc R 1 . .
    C C21 1.2697(2) 0.06037(15) 0.04129(15) 0.0265(4) Uani d . 1 . .
    H H21 1.3359 0.0961 -0.0017 0.032 Uiso calc R 1 . .
    C C22 1.3101(2) -0.03042(15) 0.06854(15) 0.0274(4) Uani d . 1 . .
    H H22 1.4035 -0.0564 0.0447 0.033 Uiso calc R 1 . .
    C C23 1.2126(2) -0.08261(15) 0.13097(15) 0.0263(4) Uani d . 1 . .
    H H23 1.2389 -0.1450 0.1495 0.032 Uiso calc R 1 . .
    C C24 1.0774(2) -0.04432(14) 0.16631(14) 0.0226(4) Uani d . 1 . .
    H H24 1.0113 -0.0803 0.2091 0.027 Uiso calc R 1 . .
    Cl Cl1 0.61127(5) -0.09146(3) 0.21252(3) 0.02521(9) Uani d . 1 . .
    O O1 0.6845(2) 0.76617(14) 0.36670(17) 0.0455(6) Uani d PD 0.913(4) . .
    H H01 0.662(3) 0.804(2) 0.326(2) 0.068 Uiso d D 1 . .
    H H02 0.768(3) 0.754(2) 0.342(2) 0.068 Uiso d D 1 . .
    O O1A 0.524(2) 0.2403(15) 0.5062(14) 0.041(6) Uiso d P 0.087(4) . .
loop_
    _atom_site_aniso_label
    _atom_site_aniso_U_11
    _atom_site_aniso_U_22
    _atom_site_aniso_U_33
    _atom_site_aniso_U_12
    _atom_site_aniso_U_13
    _atom_site_aniso_U_23
    Ni1 0.01436(10) 0.01070(9) 0.01427(10) 0.00209(7) 0.00101(7) 0.00476(7)
    S1 0.0373(3) 0.0193(2) 0.01466(19) 0.00106(18) -0.00456(17) 0.00520(15)
    S2 0.01935(19) 0.01415(18) 0.01562(18) 0.00036(14) -0.00207(14) 0.00703(14)
    S3 0.0315(3) 0.0256(2) 0.0568(3) 0.0120(2) 0.0271(2) 0.0142(2)
    S4 0.01769(19) 0.01322(18) 0.0258(2) 0.00322(14) 0.00702(16) 0.00654(15)
    N1 0.0201(7) 0.0132(6) 0.0174(6) 0.0027(5) -0.0008(5) 0.0038(5)
    N2 0.0172(6) 0.0116(6) 0.0148(6) 0.0013(5) 0.0011(5) 0.0036(5)
    N3 0.0205(7) 0.0120(6) 0.0152(6) -0.0004(5) -0.0020(5) 0.0041(5)
    N4 0.0221(7) 0.0147(6) 0.0137(6) -0.0005(5) -0.0008(5) 0.0057(5)
    N5 0.0164(6) 0.0161(6) 0.0164(6) 0.0045(5) -0.0003(5) 0.0037(5)
    N6 0.0161(6) 0.0122(6) 0.0185(6) 0.0030(5) 0.0004(5) 0.0034(5)
    N7 0.0192(7) 0.0099(6) 0.0288(8) 0.0025(5) 0.0060(6) 0.0066(6)
    N8 0.0206(7) 0.0138(7) 0.0296(8) 0.0055(5) 0.0081(6) 0.0089(6)
    C1 0.0238(8) 0.0153(8) 0.0220(8) 0.0027(6) -0.0033(7) 0.0013(6)
    C2 0.0317(10) 0.0181(8) 0.0196(8) 0.0028(7) -0.0055(7) 0.0004(6)
    C3 0.0230(8) 0.0164(8) 0.0141(7) 0.0035(6) -0.0002(6) 0.0052(6)
    C4 0.0238(8) 0.0146(7) 0.0157(7) 0.0006(6) 0.0000(6) 0.0069(6)
    C5 0.0435(11) 0.0185(8) 0.0185(8) -0.0065(8) -0.0041(8) 0.0098(7)
    C6 0.0140(7) 0.0135(7) 0.0163(7) 0.0035(6) 0.0009(6) 0.0045(6)
    C7 0.0214(8) 0.0161(8) 0.0170(7) -0.0011(6) -0.0034(6) 0.0049(6)
    C8 0.0393(11) 0.0248(10) 0.0256(9) -0.0047(8) 0.0090(8) 0.0024(8)
    C9 0.0487(13) 0.0307(11) 0.0298(10) -0.0144(10) 0.0076(9) 0.0085(8)
    C10 0.0541(14) 0.0257(10) 0.0294(10) -0.0187(10) -0.0043(10) 0.0067(8)
    C11 0.0641(16) 0.0277(11) 0.0253(10) -0.0162(10) 0.0042(10) -0.0047(8)
    C12 0.0462(12) 0.0261(10) 0.0209(9) -0.0108(9) 0.0075(8) 0.0013(7)
    C13 0.0239(8) 0.0179(8) 0.0212(8) 0.0076(7) 0.0003(7) 0.0056(6)
    C14 0.0314(10) 0.0230(9) 0.0362(10) 0.0145(8) 0.0110(8) 0.0083(8)
    C15 0.0155(7) 0.0190(8) 0.0227(8) 0.0042(6) 0.0041(6) 0.0052(6)
    C16 0.0164(8) 0.0166(8) 0.0262(8) 0.0020(6) 0.0045(6) 0.0066(6)
    C17 0.0293(10) 0.0198(9) 0.0539(13) 0.0035(8) 0.0218(9) 0.0127(9)
    C18 0.0183(8) 0.0149(7) 0.0176(7) 0.0033(6) 0.0026(6) 0.0045(6)
    C19 0.0184(8) 0.0161(8) 0.0256(8) 0.0051(6) 0.0042(6) 0.0043(6)
    C20 0.0269(9) 0.0202(8) 0.0267(9) 0.0087(7) 0.0084(7) 0.0082(7)
    C21 0.0252(9) 0.0227(9) 0.0339(10) 0.0067(7) 0.0112(8) 0.0088(8)
    C22 0.0223(9) 0.0245(9) 0.0370(10) 0.0095(7) 0.0090(8) 0.0054(8)
    C23 0.0228(9) 0.0195(8) 0.0395(11) 0.0076(7) 0.0047(8) 0.0099(8)
    C24 0.0227(8) 0.0155(8) 0.0316(9) 0.0039(6) 0.0059(7) 0.0086(7)
    Cl1 0.0259(2) 0.0181(2) 0.0311(2) -0.00051(16) 0.00502(17) 0.00675(16)
    O1 0.0389(11) 0.0279(9) 0.0777(15) 0.0110(8) 0.0042(10) 0.0253(9)
_geom_special_details
;
All esds (except the esd in the dihedral angle between two l.s. planes) are
estimated using the full covariance matrix. The cell esds are taken into
account individually in the estimation of esds in distances, angles and
torsion angles; correlations between esds in cell parameters are only used
when they are defined by crystal symmetry. An approximate (isotropic)
treatment of cell esds is used for estimating esds involving l.s. planes.
;
loop_
    _geom_bond_atom_site_label_1
    _geom_bond_atom_site_label_2
    _geom_bond_site_symmetry_2
    _geom_bond_distance
    _geom_bond_publ_flag
    Ni1 N2 . 2.0332(13) ?
    Ni1 N6 . 2.0479(14) ?
    Ni1 N5 . 2.0967(14) ?
    Ni1 N1 . 2.1076(14) ?
    Ni1 S2 . 2.3619(5) ?
    Ni1 S4 . 2.4139(5) ?
    S1 C2 . 1.7155(19) ?
    S1 C3 . 1.7223(16) ?
    S2 C6 . 1.7317(16) ?
    S3 C14 . 1.705(2) ?
    S3 C15 . 1.7121(17) ?
    S4 C18 . 1.6837(17) ?
    N1 C3 . 1.321(2) ?
    N1 C1 . 1.372(2) ?
    N2 C4 . 1.301(2) ?
    N2 N3 . 1.3703(18) ?
    N3 C6 . 1.331(2) ?
    N4 C6 . 1.357(2) ?
    N4 C7 . 1.413(2) ?
    N4 H4N . 0.80(2) ?
    N5 C15 . 1.322(2) ?
    N5 C13 . 1.376(2) ?
    N6 C16 . 1.294(2) ?
    N6 N7 . 1.3633(19) ?
    N7 C18 . 1.372(2) ?
    N7 H7N . 0.82(2) ?
    N8 C18 . 1.344(2) ?
    N8 C19 . 1.408(2) ?
    N8 H8N . 0.89(2) ?
    C1 C2 . 1.362(2) ?
    C1 H1 . 0.9500 ?
    C2 H2 . 0.9500 ?
    C3 C4 . 1.461(2) ?
    C4 C5 . 1.492(2) ?
    C5 H5A . 0.9800 ?
    C5 H5B . 0.9800 ?
    C5 H5C . 0.9800 ?
    C7 C12 . 1.383(3) ?
    C7 C8 . 1.392(3) ?
    C8 C9 . 1.392(3) ?
    C8 H8 . 0.9500 ?
    C9 C10 . 1.391(3) ?
    C9 H9 . 0.9500 ?
    C10 C11 . 1.381(3) ?
    C10 H10 . 0.9500 ?
    C11 C12 . 1.387(3) ?
    C11 H11 . 0.9500 ?
    C12 H12 . 0.9500 ?
    C13 C14 . 1.358(3) ?
    C13 H13 . 0.9500 ?
    C14 H14 . 0.9500 ?
    C15 C16 . 1.462(2) ?
    C16 C17 . 1.495(2) ?
    C17 H17A . 0.9800 ?
    C17 H17B . 0.9800 ?
    C17 H17C . 0.9800 ?
    C19 C20 . 1.391(2) ?
    C19 C24 . 1.400(2) ?
    C20 C21 . 1.383(2) ?
    C20 H20 . 0.9500 ?
    C21 C22 . 1.391(3) ?
    C21 H21 . 0.9500 ?
    C22 C23 . 1.388(3) ?
    C22 H22 . 0.9500 ?
    C23 C24 . 1.382(2) ?
    C23 H23 . 0.9500 ?
    C24 H24 . 0.9500 ?
    O1 H01 . 0.837(17) ?
    O1 H02 . 0.819(17) ?
loop_
    _geom_angle_atom_site_label_1
    _geom_angle_atom_site_label_2
    _geom_angle_atom_site_label_3
    _geom_angle_site_symmetry_1
    _geom_angle_site_symmetry_3
    _geom_angle
    _geom_angle_publ_flag
    N2 Ni1 N6 . . 176.08(5) ?
    N2 Ni1 N5 . . 98.26(5) ?
    N6 Ni1 N5 . . 77.83(5) ?
    N2 Ni1 N1 . . 78.96(5) ?
    N6 Ni1 N1 . . 101.11(5) ?
    N5 Ni1 N1 . . 95.07(5) ?
    N2 Ni1 S2 . . 81.48(4) ?
    N6 Ni1 S2 . . 98.44(4) ?
    N5 Ni1 S2 . . 88.16(4) ?
    N1 Ni1 S2 . . 160.44(4) ?
    N2 Ni1 S4 . . 102.43(4) ?
    N6 Ni1 S4 . . 81.48(4) ?
    N5 Ni1 S4 . . 159.14(4) ?
    N1 Ni1 S4 . . 91.49(4) ?
    S2 Ni1 S4 . . 92.252(19) ?
    C2 S1 C3 . . 89.79(8) ?
    C6 S2 Ni1 . . 95.09(5) ?
    C14 S3 C15 . . 89.67(9) ?
    C18 S4 Ni1 . . 97.18(6) ?
    C3 N1 C1 . . 111.36(14) ?
    C3 N1 Ni1 . . 109.88(11) ?
    C1 N1 Ni1 . . 138.41(12) ?
    C4 N2 N3 . . 117.28(13) ?
    C4 N2 Ni1 . . 117.92(11) ?
    N3 N2 Ni1 . . 124.70(10) ?
    C6 N3 N2 . . 111.60(13) ?
    C6 N4 C7 . . 130.21(14) ?
    C6 N4 H4N . . 112.7(15) ?
    C7 N4 H4N . . 117.1(15) ?
    C15 N5 C13 . . 110.87(15) ?
    C15 N5 Ni1 . . 111.02(11) ?
    C13 N5 Ni1 . . 136.07(12) ?
    C16 N6 N7 . . 120.21(14) ?
    C16 N6 Ni1 . . 118.79(11) ?
    N7 N6 Ni1 . . 120.66(11) ?
    N6 N7 C18 . . 118.32(14) ?
    N6 N7 H7N . . 121.7(15) ?
    C18 N7 H7N . . 119.6(15) ?
    C18 N8 C19 . . 130.77(15) ?
    C18 N8 H8N . . 113.2(14) ?
    C19 N8 H8N . . 115.9(14) ?
    C2 C1 N1 . . 114.90(16) ?
    C2 C1 H1 . . 122.5 ?
    N1 C1 H1 . . 122.5 ?
    C1 C2 S1 . . 110.19(13) ?
    C1 C2 H2 . . 124.9 ?
    S1 C2 H2 . . 124.9 ?
    N1 C3 C4 . . 120.81(14) ?
    N1 C3 S1 . . 113.76(12) ?
    C4 C3 S1 . . 125.42(12) ?
    N2 C4 C3 . . 112.28(14) ?
    N2 C4 C5 . . 125.17(15) ?
    C3 C4 C5 . . 122.55(14) ?
    C4 C5 H5A . . 109.5 ?
    C4 C5 H5B . . 109.5 ?
    H5A C5 H5B . . 109.5 ?
    C4 C5 H5C . . 109.5 ?
    H5A C5 H5C . . 109.5 ?
    H5B C5 H5C . . 109.5 ?
    N3 C6 N4 . . 117.75(14) ?
    N3 C6 S2 . . 126.98(12) ?
    N4 C6 S2 . . 115.26(11) ?
    C12 C7 C8 . . 119.82(17) ?
    C12 C7 N4 . . 117.41(15) ?
    C8 C7 N4 . . 122.49(16) ?
    C7 C8 C9 . . 119.35(18) ?
    C7 C8 H8 . . 120.3 ?
    C9 C8 H8 . . 120.3 ?
    C10 C9 C8 . . 120.67(19) ?
    C10 C9 H9 . . 119.7 ?
    C8 C9 H9 . . 119.7 ?
    C11 C10 C9 . . 119.44(19) ?
    C11 C10 H10 . . 120.3 ?
    C9 C10 H10 . . 120.3 ?
    C10 C11 C12 . . 120.2(2) ?
    C10 C11 H11 . . 119.9 ?
    C12 C11 H11 . . 119.9 ?
    C7 C12 C11 . . 120.49(18) ?
    C7 C12 H12 . . 119.8 ?
    C11 C12 H12 . . 119.8 ?
    C14 C13 N5 . . 114.44(16) ?
    C14 C13 H13 . . 122.8 ?
    N5 C13 H13 . . 122.8 ?
    C13 C14 S3 . . 110.81(14) ?
    C13 C14 H14 . . 124.6 ?
    S3 C14 H14 . . 124.6 ?
    N5 C15 C16 . . 120.30(15) ?
    N5 C15 S3 . . 114.19(13) ?
    C16 C15 S3 . . 125.19(13) ?
    N6 C16 C15 . . 111.47(15) ?
    N6 C16 C17 . . 125.99(16) ?
    C15 C16 C17 . . 122.37(15) ?
    C16 C17 H17A . . 109.5 ?
    C16 C17 H17B . . 109.5 ?
    H17A C17 H17B . . 109.5 ?
    C16 C17 H17C . . 109.5 ?
    H17A C17 H17C . . 109.5 ?
    H17B C17 H17C . . 109.5 ?
    N8 C18 N7 . . 111.65(14) ?
    N8 C18 S4 . . 126.23(13) ?
    N7 C18 S4 . . 122.10(12) ?
    C20 C19 C24 . . 119.69(16) ?
    C20 C19 N8 . . 124.65(15) ?
    C24 C19 N8 . . 115.51(15) ?
    C21 C20 C19 . . 119.57(16) ?
    C21 C20 H20 . . 120.2 ?
    C19 C20 H20 . . 120.2 ?
    C20 C21 C22 . . 120.99(17) ?
    C20 C21 H21 . . 119.5 ?
    C22 C21 H21 . . 119.5 ?
    C23 C22 C21 . . 119.28(17) ?
    C23 C22 H22 . . 120.4 ?
    C21 C22 H22 . . 120.4 ?
    C24 C23 C22 . . 120.36(17) ?
    C24 C23 H23 . . 119.8 ?
    C22 C23 H23 . . 119.8 ?
    C23 C24 C19 . . 120.11(17) ?
    C23 C24 H24 . . 119.9 ?
    C19 C24 H24 . . 119.9 ?
    H01 O1 H02 . . 96(2) ?
loop_
    _geom_torsion_atom_site_label_1
    _geom_torsion_atom_site_label_2
    _geom_torsion_atom_site_label_3
    _geom_torsion_atom_site_label_4
    _geom_torsion_site_symmetry_1
    _geom_torsion_site_symmetry_2
    _geom_torsion_site_symmetry_3
    _geom_torsion_site_symmetry_4
    _geom_torsion
    _geom_torsion_publ_flag
    N6 Ni1 N1 C1 . . . . -9.68(18) ?
    N2 Ni1 N5 C13 . . . . -12.01(16) ?
    Ni1 N1 C3 C4 . . . . -4.3(2) ?
    Ni1 N2 C4 C3 . . . . -2.43(19) ?
    Ni1 N2 N3 C6 . . . . 3.64(18) ?
    N1 C3 C4 N2 . . . . 4.6(2) ?
    N2 N3 C6 S2 . . . . -0.3(2) ?
    C7 N4 C6 N3 . . . . -3.9(3) ?
    Ni1 S2 C6 N3 . . . . -2.24(15) ?
    C6 N4 C7 C8 . . . . -41.3(3) ?
    Ni1 N5 C15 C16 . . . . -6.61(19) ?
    Ni1 N6 C16 C15 . . . . 4.66(19) ?
    Ni1 N6 N7 C18 . . . . 5.4(2) ?
    N5 C15 C16 N6 . . . . 1.6(2) ?
    C19 N8 C18 S4 . . . . -4.7(3) ?
    N6 N7 C18 S4 . . . . -6.0(2) ?
    Ni1 S4 C18 N7 . . . . 3.48(14) ?
    C18 N8 C19 C20 . . . . -23.1(3) ?
loop_
    _geom_hbond_atom_site_label_D
    _geom_hbond_atom_site_label_H
    _geom_hbond_atom_site_label_A
    _geom_hbond_site_symmetry_A
    _geom_hbond_distance_DH
    _geom_hbond_distance_HA
    _geom_hbond_distance_DA
    _geom_hbond_angle_DHA
    N4 H4N S2 2_766 0.80(2) 2.54(2) 3.2595(15) 150.7(19)
    N7 H7N Cl1 . 0.82(2) 2.45(2) 3.2050(15) 153.9(19)
    N8 H8N Cl1 . 0.89(2) 2.23(2) 3.1051(16) 168.5(19)
    O1 H01 Cl1 1_565 0.837(17) 2.329(17) 3.1653(19) 178(3)
    O1 H02 N3 . 0.819(17) 2.40(2) 3.112(2) 146(3)
