# Supplementary material for: {4-Phenyl-1-[1-(1,3-thia­zol-2-yl)ethyl­idene]­thio­semicarbazidato}{4-phenyl-1-[1-(1,3-thia­zol-2-yl)ethylidene]­thio­semi­carbazide}nickel(II) chloride mono­hydrate
Source: Acta Crystallogr Sect E Struct Rep Online. 2010 Apr 21;66(Pt 5):m541–2. doi: 10.1107/S1600536810013280 (PMC2872247; doi:10.1107/S1600536810013280)
Supplement: Supplementary file 2 [file e-66-0m541-Isup2.hkl]

#
# h,k,l, Fc-squared, Fo-squared, sigma(Fo-squared) and status flag
#
data_I
_shelx_title ' Venkat21'
_shelx_refln_list_code          4
_shelx_F_calc_maximum      219.13
_exptl_crystal_F_000       684.00
_reflns_d_resolution_high  0.7000
 
loop_
 _symmetry_equiv_pos_as_xyz
 'x, y, z'
 '-x, -y, -z'
 
_cell_length_a     8.5983
_cell_length_b    12.9290
_cell_length_c    13.4920
_cell_angle_alpha 101.710
_cell_angle_beta   90.168
_cell_angle_gamma  98.946
 
_shelx_F_squared_multiplier     1.000
 
loop_
 _refln_index_h
 _refln_index_k
 _refln_index_l
 _refln_F_squared_calc
 _refln_F_squared_meas
 _refln_F_squared_sigma
 _refln_observed_status
   2   0   0     6246.12     6298.73    100.52 o
   3   0   0     2104.78     2054.65     28.10 o
   4   0   0        9.18       12.80      4.29 o
   5   0   0     3836.02     3954.64     76.56 o
   6   0   0      580.99      613.17     15.35 o
   7   0   0      865.79      863.10     20.22 o
   8   0   0        9.55       15.40      6.09 o
   9   0   0     1675.32     1715.29     40.91 o
  10   0   0       20.79       14.83     11.45 o
  11   0   0        2.87        7.96     13.62 o
  12   0   0       19.04       51.52     17.86 o
 -12   1   0       56.70       89.76     22.67 o
 -11   1   0       60.62       68.12     16.20 o
 -10   1   0      697.51      665.23     22.21 o
  -9   1   0       20.28       21.75      7.27 o
  -8   1   0        2.38        0.08      5.54 o
  -7   1   0      695.65      607.11     16.11 o
  -6   1   0      146.63      151.68      7.13 o
  -5   1   0      417.85      472.96     11.94 o
  -4   1   0     3446.36     3402.69     64.20 o
  -3   1   0       10.95       10.00      6.84 o
  -2   1   0       12.21       10.30      1.62 o
  -1   1   0     2372.13     2448.13     52.06 o
   1   1   0     6591.71     6621.80    206.13 o
   2   1   0     3240.67     3381.94     44.74 o
   3   1   0        2.42        0.22      2.86 o
   4   1   0      620.43      643.83     12.87 o
   5   1   0     5309.25     5057.33     75.78 o
   6   1   0        1.56        5.02      5.41 o
   7   1   0     1284.99     1342.30     28.14 o
   8   1   0        0.47       -5.45      6.30 o
   9   1   0      179.91      157.25     24.07 o
  10   1   0      139.27      150.67     17.06 o
  11   1   0      340.96      360.86     23.64 o
 -12   2   0       35.24       52.21     21.07 o
 -11   2   0       20.81        8.53     16.49 o
 -10   2   0      108.08      102.41     13.57 o
  -9   2   0      901.29      889.56     24.80 o
  -8   2   0     1213.16     1192.64     28.09 o
  -7   2   0        1.12        3.85      4.84 o
  -6   2   0      527.57      511.19     11.80 o
  -5   2   0       36.60       38.74      4.21 o
  -4   2   0        9.97       30.55      4.89 o
  -3   2   0        3.46        8.71      4.26 o
  -2   2   0    28321.99    28315.28    533.21 o
  -1   2   0      116.62      192.61      7.33 o
   0   2   0     7981.80     8198.51    111.77 o
   1   2   0      625.30      723.26     12.88 o
   2   2   0       33.39       46.03      3.10 o
   3   2   0       36.42       34.06      1.56 o
   4   2   0      199.09      220.43      5.63 o
   5   2   0     1696.05     1772.32     41.27 o
   6   2   0       31.62       28.96      3.72 o
   7   2   0     3908.35     3904.88     70.19 o
   8   2   0       72.50       53.48     14.37 o
   9   2   0     1083.32     1131.59     30.67 o
  10   2   0       12.89        6.30     10.93 o
  11   2   0        6.26       12.02     14.25 o
 -12   3   0       35.69       36.64     13.05 o
 -11   3   0      191.58      239.62     20.72 o
 -10   3   0      246.50      260.80     17.80 o
  -9   3   0      900.93      962.52     41.30 o
  -8   3   0       82.83       74.45      7.40 o
  -7   3   0        2.04        7.47      4.70 o
  -6   3   0       18.96       13.58      3.51 o
  -5   3   0        3.36        5.25      3.53 o
  -4   3   0     1218.17     1211.89     38.41 o
  -3   3   0    13671.16    14179.66    161.16 o
  -2   3   0     2344.16     2728.92     32.65 o
  -1   3   0      100.55      140.28      3.55 o
   0   3   0        1.03        5.17      2.45 o
   1   3   0     4554.82     4839.12     70.61 o
   2   3   0      581.75      626.33     11.84 o
   3   3   0     2988.52     2895.08     46.40 o
   4   3   0     1340.10     1340.32     27.76 o
   5   3   0      192.00      225.01     41.10 o
   6   3   0     7817.73     8076.76    156.40 o
   7   3   0       92.56      103.93     13.42 o
   8   3   0       46.48       42.75      9.56 o
   9   3   0      439.20      420.61     16.75 o
  10   3   0       54.16       48.83     13.05 o
  11   3   0        8.66       26.22     20.09 o
 -12   4   0        2.94       29.25     18.38 o
 -11   4   0       83.53      102.41     19.35 o
 -10   4   0        2.57       -2.86     13.80 o
  -9   4   0     1437.96     1422.93     34.06 o
  -8   4   0      146.02      177.84      9.36 o
  -7   4   0     1307.70     1307.41     24.60 o
  -6   4   0      114.59      113.03      6.14 o
  -5   4   0      627.08      596.46     11.40 o
  -4   4   0     1098.31     1072.47     21.24 o
  -3   4   0     1917.16     1946.52     38.04 o
  -2   4   0       47.87       67.74      2.24 o
  -1   4   0     1907.73     1937.08     31.54 o
   0   4   0     1833.51     1795.03     29.36 o
   1   4   0      341.51      382.43      7.99 o
   2   4   0     2808.35     2832.40     45.89 o
   3   4   0       20.17       22.69      3.78 o
   4   4   0      224.20      230.74      8.73 o
   5   4   0        0.28        1.46      5.30 o
   6   4   0     3836.17     4034.87     89.94 o
   7   4   0      125.05      120.99     12.24 o
   8   4   0      697.12      714.07     20.81 o
   9   4   0      340.59      308.03     16.94 o
  10   4   0        1.21       -1.72     17.23 o
  11   4   0      310.76      323.71     26.68 o
 -12   5   0      323.35      356.34     26.22 o
 -11   5   0      186.56      204.02     21.18 o
 -10   5   0       38.39       45.22     14.83 o
  -9   5   0       21.82       15.36      7.43 o
  -8   5   0      268.85      261.39     10.13 o
  -7   5   0      495.82      480.30     12.37 o
  -6   5   0      135.87      118.41     10.68 o
  -5   5   0      677.18      671.44     12.90 o
  -4   5   0     2957.14     2927.27     43.91 o
  -3   5   0      572.77      588.02      9.64 o
  -2   5   0     5576.03     5581.21     66.78 o
  -1   5   0      996.87     1127.08     33.63 o
   0   5   0        7.40       12.83      2.58 o
   1   5   0     1049.48     1130.02     20.48 o
   2   5   0      818.81      748.59     37.52 o
   3   5   0     1223.72     1320.97     60.54 o
   4   5   0     3470.50     3596.66    167.01 o
   5   5   0      634.58      622.12     20.26 o
   6   5   0      972.27      943.74     27.85 o
   7   5   0       53.09       62.20     10.68 o
   8   5   0       57.27       55.14      8.70 o
   9   5   0        6.39       -7.56     21.24 o
  10   5   0       95.95       96.23     18.32 o
  11   5   0      325.53      325.43     25.87 o
 -12   6   0      132.06       84.84     18.95 o
 -11   6   0       20.41       21.75     18.32 o
 -10   6   0       32.44       32.17     14.94 o
  -9   6   0      297.24      302.10     11.75 o
  -8   6   0      453.54      476.75     13.11 o
  -7   6   0     1810.72     1805.71     33.84 o
  -6   6   0       78.85       86.82      6.48 o
  -5   6   0      266.40      293.51      7.99 o
  -4   6   0      507.24      488.38     12.25 o
  -3   6   0     1157.12     1265.44     20.11 o
  -2   6   0      443.24      353.44      7.86 o
  -1   6   0       20.98       11.97      2.70 o
   0   6   0     4413.05     4398.63     69.56 o
   1   6   0        2.83        5.32      3.95 o
   2   6   0      444.66      489.06     20.98 o
   3   6   0      483.01      467.00     39.84 o
   4   6   0     1470.22     1419.67     41.33 o
   5   6   0        2.45        6.40     12.05 o
   6   6   0     1337.96     1341.20     64.00 o
   7   6   0      138.03      155.48     22.50 o
   8   6   0      328.81      331.66     16.08 o
   9   6   0      631.97      693.91     31.54 o
  10   6   0        0.05      -14.31     16.09 o
 -11   7   0      408.72      467.79     30.00 o
 -10   7   0      422.38      413.59     18.49 o
  -9   7   0       20.60        8.98     15.17 o
  -8   7   0      225.78      228.68      9.62 o
  -7   7   0     1730.41     1713.54     31.80 o
  -6   7   0      402.75      397.36     10.69 o
  -5   7   0      514.01      455.07     11.41 o
  -4   7   0       75.22       60.80      5.27 o
  -3   7   0     3495.71     3322.15     52.94 o
  -2   7   0      814.51      795.48     16.11 o
  -1   7   0       32.70       42.98     10.93 o
   0   7   0      941.19     1050.57     21.82 o
   1   7   0     1566.89     1476.61     35.09 o
   2   7   0       68.94       74.63      6.71 o
   3   7   0      360.31      388.90     25.42 o
   4   7   0       96.25      101.16      6.31 o
   5   7   0     1092.24     1043.21     31.13 o
   6   7   0      237.17      240.97     21.81 o
   7   7   0       70.02       75.82     10.41 o
   8   7   0       34.44       41.17     17.12 o
   9   7   0      525.73      595.56     32.69 o
  10   7   0       70.10       57.87     16.03 o
 -11   8   0      732.47      730.94     34.92 o
 -10   8   0      368.37      456.46     24.56 o
  -9   8   0       71.76       61.43     23.18 o
  -8   8   0        3.91        6.94      5.80 o
  -7   8   0      601.28      624.51     22.50 o
  -6   8   0      508.32      544.28     13.36 o
  -5   8   0     1837.78     1863.62     60.62 o
  -4   8   0      330.65      324.42      9.56 o
  -3   8   0     2057.86     2332.76     40.57 o
  -2   8   0      706.42      731.67     39.56 o
  -1   8   0     2923.52     2860.65     58.78 o
   0   8   0      224.32      200.08      7.13 o
   1   8   0      221.49      233.98     11.62 o
   2   8   0     1338.27     1287.35     33.36 o
   3   8   0     1570.57     1560.56     32.15 o
   4   8   0     1452.08     1433.87     39.05 o
   5   8   0        2.71        2.63      7.13 o
   6   8   0        2.30       -3.65      6.64 o
   7   8   0      186.50      184.05     13.42 o
   8   8   0       44.85       67.28     18.43 o
   9   8   0        8.96       32.69     16.14 o
  10   8   0      102.98      104.36     19.58 o
 -11   9   0      388.39      364.53     24.67 o
 -10   9   0       65.39       73.79     16.03 o
  -9   9   0      492.34      476.10     24.04 o
  -8   9   0       17.48       41.11      9.99 o
  -7   9   0       18.12       18.13      6.61 o
  -6   9   0     1583.90     1715.23     31.80 o
  -5   9   0     4126.19     4062.99     65.87 o
  -4   9   0     3188.57     3285.74    147.03 o
  -3   9   0     3749.91     3931.66     63.83 o
  -2   9   0     3923.83     3805.77     84.38 o
  -1   9   0     1173.93     1154.64     27.73 o
   0   9   0     2437.41     2404.07     45.03 o
   1   9   0      141.53      123.90      6.09 o
   2   9   0      212.43      250.94      9.17 o
   3   9   0     1007.32      980.40     34.69 o
   4   9   0      635.05      779.00     21.16 o
   5   9   0      139.70      136.33      9.49 o
   6   9   0      572.67      549.11     18.45 o
   7   9   0        0.94        4.93     10.04 o
   8   9   0      321.97      313.81     18.74 o
   9   9   0      198.17      193.25     21.92 o
 -11  10   0        1.18        0.57     20.26 o
 -10  10   0        5.25       10.30     17.80 o
  -9  10   0      115.53      134.64     14.43 o
  -8  10   0        7.89        3.66     10.64 o
  -7  10   0       85.48       84.44     19.35 o
  -6  10   0     1405.54     1379.84     32.45 o
  -5  10   0      144.03      133.38      9.92 o
  -4  10   0     2386.13     2460.66     66.60 o
  -3  10   0     1015.21      956.03     20.35 o
  -2  10   0      393.93      389.88     13.27 o
  -1  10   0      531.97      501.85     20.29 o
   0  10   0      178.41      159.37      6.53 o
   1  10   0     1480.81     1444.07     31.27 o
   2  10   0     3294.89     3224.88     61.25 o
   3  10   0      986.06     1015.35     26.50 o
   4  10   0        3.30        6.96      5.54 o
   5  10   0       24.78       33.15     18.09 o
   6  10   0      379.48      422.04     17.25 o
   7  10   0      204.78      221.00     16.43 o
   8  10   0       11.91       32.69     12.59 o
   9  10   0      184.47      169.38     18.66 o
 -10  11   0       20.09       25.70     15.51 o
  -9  11   0       98.44       73.79     13.17 o
  -8  11   0        1.77        0.69     11.48 o
  -7  11   0        0.89       -2.69      7.31 o
  -6  11   0      246.15      257.44     22.58 o
  -5  11   0       15.23       -8.09      8.33 o
  -4  11   0     2779.63     2869.98     55.84 o
  -3  11   0        1.86        1.06      4.93 o
  -2  11   0     1191.88     1155.56     27.75 o
  -1  11   0      606.65      591.30     17.23 o
   0  11   0      213.03      205.15      9.04 o
   1  11   0     1528.26     1506.64     33.33 o
   2  11   0      134.64      113.03      8.93 o
   3  11   0     1879.21     1809.19     41.80 o
   4  11   0      223.42      199.04     12.84 o
   5  11   0     1129.72     1160.26     36.06 o
   6  11   0        8.95        2.49     12.32 o
   7  11   0        2.97        2.07      9.76 o
   8  11   0      105.69      101.44     17.34 o
 -10  12   0      238.57      225.77     19.41 o
  -9  12   0      286.39      272.54     19.75 o
  -8  12   0      132.81      131.86     15.13 o
  -7  12   0      530.13      518.77     17.72 o
  -6  12   0       73.61       67.80     10.95 o
  -5  12   0      351.24      333.38     22.10 o
  -4  12   0      246.10      228.29     17.26 o
  -3  12   0      181.04      175.09     10.24 o
  -2  12   0       72.99       44.67      7.54 o
  -1  12   0       44.31       33.09      9.35 o
   0  12   0       32.30       23.82      8.86 o
   1  12   0     2705.34     2775.72     69.52 o
   2  12   0      369.21      359.14     13.73 o
   3  12   0      425.89      430.76     17.26 o
   4  12   0       73.12       53.80      9.54 o
   5  12   0      216.46      243.70     15.04 o
   6  12   0       37.97       35.47     11.79 o
   7  12   0        7.05       -5.78     13.21 o
  -9  13   0      111.68      114.89     16.94 o
  -8  13   0       92.17       99.55     19.58 o
  -7  13   0      395.45      371.90     21.44 o
  -6  13   0      123.18      149.90     12.63 o
  -5  13   0      580.23      588.89     22.28 o
  -4  13   0      152.48      181.66     13.48 o
  -3  13   0     1245.01     1213.81     31.13 o
  -2  13   0      256.28      244.09     13.26 o
  -1  13   0      744.23      746.10     24.15 o
   0  13   0     1657.72     1674.38     50.53 o
   1  13   0      210.40      244.89     19.85 o
   2  13   0     1915.07     2107.68    113.23 o
   3  13   0     1407.55     1412.03     58.36 o
   4  13   0        6.65       18.42     16.07 o
   5  13   0       11.47      -10.38     17.62 o
   6  13   0      215.25      228.32     20.34 o
   7  13   0       98.56       39.61     31.60 o
  -9  14   0       52.96       56.79     17.69 o
  -8  14   0      221.34      195.26     18.03 o
  -7  14   0      879.39      903.34    105.79 o
  -6  14   0       19.46       16.65     11.37 o
  -5  14   0      491.63      504.33     21.85 o
  -4  14   0        1.80        4.37     10.30 o
  -3  14   0       55.13       66.81     13.77 o
  -2  14   0      134.57      144.86     12.79 o
  -1  14   0      577.42      556.18     19.63 o
   0  14   0     1521.11     1509.05     48.60 o
   1  14   0        9.90       -1.26     15.27 o
   2  14   0     2749.81     3074.35    122.04 o
   3  14   0        6.73       22.43     12.93 o
   4  14   0       88.53       82.24     16.86 o
   5  14   0      337.07      370.21     25.41 o
   6  14   0        1.93       -4.76     21.35 o
  -8  15   0      307.77      309.23     27.76 o
  -7  15   0       53.29       51.52     17.86 o
  -6  15   0       28.21       12.14     24.64 o
  -5  15   0      405.92      390.94     25.79 o
  -4  15   0       34.16       30.69     11.64 o
  -3  15   0       26.15       17.44     12.62 o
  -2  15   0      827.14      893.73     29.08 o
  -1  15   0        2.70       -4.95      9.89 o
   0  15   0       93.38       86.22     18.46 o
   1  15   0       33.23       40.69     17.97 o
   2  15   0      156.12      146.34     16.95 o
   3  15   0       77.76       96.42     34.89 o
   4  15   0      767.30      770.24     40.85 o
   5  15   0       11.84        6.63     22.50 o
  -7  16   0       33.13       48.14     21.92 o
  -6  16   0       40.90       59.14     17.29 o
  -5  16   0       17.16       12.01     13.45 o
  -4  16   0      232.63      255.08     17.65 o
  -3  16   0       13.79       33.01     16.63 o
  -2  16   0        2.97       -0.81     10.39 o
  -1  16   0       82.48       55.87     15.27 o
   0  16   0      829.10      825.87     33.07 o
   1  16   0        3.97       24.11     21.49 o
   2  16   0      137.07      136.67     18.79 o
   3  16   0      378.33      397.41     31.37 o
  -5  17   0       88.90       85.34     18.33 o
  -4  17   0       57.98       49.04     14.05 o
  -3  17   0       53.68       41.28     21.21 o
  -2  17   0      634.67      632.46     32.74 o
  -1  17   0      389.52      396.51     46.62 o
   0  17   0       11.30      -10.83     14.06 o
   1  17   0        1.51       25.23     14.90 o
   2  17   0       12.59      -12.92     15.87 o
  -3  18   0       90.03      103.64     23.36 o
  -2  18   0      801.65      743.60     47.23 o
  -1  18   0        1.89       -8.73     15.71 o
   0 -18   1      445.16      456.46     27.60 o
   1 -18   1      742.56      685.80     32.17 o
   2 -18   1       32.93       23.95     13.46 o
   3 -18   1       95.51       83.64     19.72 o
  -2 -17   1       12.95       20.38     15.98 o
  -1 -17   1        1.19       11.21     17.33 o
   0 -17   1      721.88      726.82     86.98 o
   1 -17   1      360.35      327.57     22.67 o
   2 -17   1      429.48      430.51     35.72 o
   3 -17   1      198.81      217.73     40.87 o
   4 -17   1       32.49       17.74     30.08 o
   5 -17   1      115.94       96.01     14.74 o
   6 -17   1      123.62       94.34     20.44 o
  -4 -16   1      482.36      467.08     34.31 o
  -3 -16   1        2.24        2.70     20.59 o
  -2 -16   1      541.94      524.17     30.58 o
  -1 -16   1       18.59       20.79     19.26 o
   0 -16   1      198.51      170.49     21.24 o
   1 -16   1      139.62      125.95     18.26 o
   2 -16   1      275.93      311.91     18.26 o
   3 -16   1      140.58      154.49     17.43 o
   4 -16   1        4.89        2.65     11.98 o
   5 -16   1      419.13      462.37     23.24 o
   6 -16   1      121.44       99.09     17.63 o
   7 -16   1      571.65      601.40     32.86 o
  -5 -15   1      259.45      228.68     56.27 o
  -4 -15   1       51.10       33.67     14.69 o
  -3 -15   1      388.98      410.85     25.00 o
  -2 -15   1      165.82      150.73     21.16 o
  -1 -15   1      166.34      177.40     25.87 o
   0 -15   1      433.23      494.95     47.60 o
   1 -15   1      170.25      194.90     28.88 o
   2 -15   1      191.30      184.75     16.29 o
   3 -15   1      286.07      301.69     15.67 o
   4 -15   1       15.27       15.36      9.78 o
   5 -15   1        6.52       21.48     10.74 o
   6 -15   1      401.67      416.71     20.25 o
   7 -15   1      977.95      991.40     40.70 o
   8 -15   1       85.81      112.83     22.38 o
  -6 -14   1       13.47        6.49     15.19 o
  -5 -14   1      467.99      536.13     32.45 o
  -4 -14   1      210.74      299.84     31.37 o
  -3 -14   1      653.84      642.00     28.70 o
  -2 -14   1      118.37      118.68     18.75 o
  -1 -14   1      477.21      458.20     23.04 o
   0 -14   1       97.57      103.32     11.81 o
   1 -14   1       11.92       14.36     10.33 o
   2 -14   1      100.78       81.82     13.28 o
   3 -14   1      188.41      187.09     13.92 o
   4 -14   1      224.40      229.44     20.92 o
   5 -14   1      469.85      447.45     18.71 o
   6 -14   1       15.92       14.61      9.34 o
   7 -14   1      427.96      473.00     28.11 o
   8 -14   1      303.90      328.92     23.41 o
   9 -14   1      210.20      210.89     18.78 o
  -7 -13   1      441.52      440.98     28.39 o
  -6 -13   1        7.88       18.12     25.27 o
  -5 -13   1        2.42      -12.58     12.58 o
  -4 -13   1      475.97      495.97     26.10 o
  -3 -13   1      293.75      311.52     23.22 o
  -2 -13   1     1457.27     1442.76     46.26 o
  -1 -13   1      245.00      250.93     16.57 o
   0 -13   1      140.78      178.50     17.23 o
   1 -13   1        7.36        5.69      7.31 o
   2 -13   1       69.95       55.44      8.45 o
   3 -13   1      451.94      409.49     15.56 o
   4 -13   1      795.61      844.51     25.22 o
   5 -13   1       39.35       34.59      8.11 o
   6 -13   1       16.49       36.27     11.21 o
   7 -13   1      149.30      150.26     26.99 o
   8 -13   1      211.76      249.35     23.41 o
   9 -13   1      135.49      132.98     16.03 o
  -7 -12   1       20.36       39.76     13.58 o
  -6 -12   1      596.16      624.02     41.24 o
  -5 -12   1        3.96       -1.40     11.05 o
  -4 -12   1      918.05      937.24     28.14 o
  -3 -12   1      141.70      152.44      9.35 o
  -2 -12   1     2447.09     2505.41     55.80 o
  -1 -12   1      815.15      800.53     45.28 o
   0 -12   1      231.96      215.86     18.60 o
   1 -12   1      887.78      935.00     45.62 o
   2 -12   1      305.06      284.66     34.63 o
   3 -12   1     1865.05     1883.66     44.48 o
   4 -12   1      142.44      139.14     11.46 o
   5 -12   1       34.64       19.40      9.79 o
   6 -12   1      231.66      205.32     11.41 o
   7 -12   1       25.23       13.14     11.73 o
   8 -12   1        7.06        0.00      5.72 o
   9 -12   1       86.96       87.07     16.94 o
  10 -12   1        2.61       24.04     17.12 o
  -8 -11   1        6.67       -2.98     18.26 o
  -7 -11   1        0.27       16.48     12.33 o
  -6 -11   1     1625.74     1645.06     41.99 o
  -5 -11   1      580.81      581.50     18.67 o
  -4 -11   1     1914.41     1884.54     70.01 o
  -3 -11   1      778.73      830.96     36.21 o
  -2 -11   1     1260.13     1203.98     40.04 o
  -1 -11   1      907.80      910.37     22.96 o
   0 -11   1        8.06        8.41      3.86 o
   1 -11   1        1.70        4.09     15.11 o
   2 -11   1       85.90       90.31      7.61 o
   3 -11   1     3889.66     3742.22    108.62 o
   4 -11   1       40.15       39.45      6.07 o
   5 -11   1      896.58      882.07     27.56 o
   6 -11   1       21.35       12.36      6.77 o
   7 -11   1       22.80       33.63      8.44 o
   8 -11   1       10.40       22.21     14.20 o
   9 -11   1      106.23       93.88     14.37 o
  10 -11   1       21.50       -1.14     15.00 o
  -9 -10   1       81.53      110.82     17.12 o
  -8 -10   1       59.54       71.78     13.13 o
  -7 -10   1      209.34      222.17     15.86 o
  -6 -10   1        6.21       -6.94     17.69 o
  -5 -10   1     1202.98     1212.56     45.02 o
  -4 -10   1     1405.90     1478.93     41.58 o
  -3 -10   1       18.13       23.28      8.29 o
  -2 -10   1     1121.61     1015.67     49.92 o
  -1 -10   1     2450.13     2445.12     60.17 o
   0 -10   1       22.92       39.51     10.05 o
   1 -10   1      257.28      285.54     10.70 o
   2 -10   1       52.16       42.78      5.88 o
   3 -10   1      317.96      340.01     11.74 o
   4 -10   1      242.33      275.14     11.61 o
   5 -10   1     5012.09     5018.60     78.15 o
   6 -10   1      525.00      513.47     16.38 o
   7 -10   1      737.48      728.31     21.02 o
   8 -10   1      444.96      445.73     16.74 o
   9 -10   1      136.50      140.25     15.86 o
  10 -10   1      257.12      300.07     21.52 o
  11 -10   1      182.17      210.20     21.52 o
  -9  -9   1      115.68      132.46     18.15 o
  -8  -9   1      116.16      129.48     15.08 o
  -7  -9   1       30.52       23.32      9.70 o
  -6  -9   1       27.45       16.87     17.46 o
  -5  -9   1     3352.27     3379.97     79.64 o
  -4  -9   1       30.98       22.30     10.89 o
  -3  -9   1     1834.39     1988.30     96.23 o
  -2  -9   1        0.72        2.19      5.21 o
  -1  -9   1        3.25        9.36      6.40 o
   0  -9   1      601.38      612.97     32.71 o
   1  -9   1     3058.40     3150.78     74.87 o
   2  -9   1      730.97      750.03     18.18 o
   3  -9   1      299.55      332.03      9.34 o
   4  -9   1     2563.29     2650.69     78.97 o
   5  -9   1       96.75       87.73      5.16 o
   6  -9   1       25.23       26.81      6.11 o
   7  -9   1       67.01       52.24      7.00 o
   8  -9   1       41.92       51.46      7.63 o
   9  -9   1        0.25       -3.38     10.82 o
  10  -9   1      636.61      678.85     33.66 o
  11  -9   1       92.86       91.13     20.09 o
 -10  -8   1       27.11       29.77     21.64 o
  -9  -8   1      241.60      237.39     21.41 o
  -8  -8   1       95.62      107.87     11.09 o
  -7  -8   1      333.80      340.31     25.27 o
  -6  -8   1      485.23      491.57     29.11 o
  -5  -8   1      529.38      500.90     19.22 o
  -4  -8   1       66.55       93.79      7.04 o
  -3  -8   1     4241.12     4466.54    160.37 o
  -2  -8   1       40.73       47.10      5.71 o
  -1  -8   1        5.65       -4.29      6.67 o
   0  -8   1     5444.31     5424.12    105.88 o
   1  -8   1     2279.13     2317.79     70.07 o
   2  -8   1     5413.59     5612.72     95.41 o
   3  -8   1       15.83       10.94      3.45 o
   4  -8   1      421.02      487.11     11.12 o
   5  -8   1      522.33      504.81     12.18 o
   6  -8   1      123.16      127.12      6.53 o
   7  -8   1      227.99      239.88     11.33 o
   8  -8   1        4.58        3.20      6.66 o
   9  -8   1      695.18      698.94     21.52 o
  10  -8   1       29.46       11.39     10.30 o
  11  -8   1        3.33       29.77     18.26 o
 -10  -7   1       33.90       46.83     15.40 o
  -9  -7   1       46.98       60.20     13.48 o
  -8  -7   1      303.58      316.84     15.35 o
  -7  -7   1     1392.19     1437.57     42.27 o
  -6  -7   1      804.92      803.16     25.89 o
  -5  -7   1      234.78      226.36     14.02 o
  -4  -7   1     2394.20     2278.98     53.22 o
  -3  -7   1      101.64      121.62     10.05 o
  -2  -7   1       92.92       95.00      6.87 o
  -1  -7   1      102.53       98.61      6.71 o
   0  -7   1     1294.48     1386.48     53.44 o
   1  -7   1     6103.67     6379.28    168.15 o
   2  -7   1     8515.84     8579.38    110.61 o
   3  -7   1      362.69      296.63      6.07 o
   4  -7   1      645.10      654.39     20.38 o
   5  -7   1     3342.35     3276.33     51.97 o
   6  -7   1      122.71      156.07     15.68 o
   7  -7   1       84.00       75.31      5.97 o
   8  -7   1      345.97      356.18     12.30 o
   9  -7   1      545.22      507.98     16.20 o
  10  -7   1       16.15       31.60     12.65 o
  11  -7   1      512.42      580.45     31.14 o
 -10  -6   1       20.01        5.15     16.09 o
  -9  -6   1       30.77       29.26      9.40 o
  -8  -6   1      247.83      273.30     13.61 o
  -7  -6   1       43.61       33.26     18.12 o
  -6  -6   1      164.96      188.01     20.24 o
  -5  -6   1      674.30      626.87     23.19 o
  -4  -6   1      730.00      732.81     25.24 o
  -3  -6   1     1308.09     1421.62     76.08 o
  -2  -6   1    10788.45    11123.66    254.25 o
  -1  -6   1      446.36      432.82     14.06 o
   0  -6   1     1168.75     1121.95     24.18 o
   1  -6   1    14269.97    14872.86    200.79 o
   2  -6   1      659.82      705.89     12.26 o
   3  -6   1        5.74       13.72      3.98 o
   4  -6   1     1403.94     1385.72     36.32 o
   5  -6   1      344.41      360.46      8.64 o
   6  -6   1      119.62      110.97      6.21 o
   7  -6   1     3434.87     3373.30     55.96 o
   8  -6   1       47.86       41.62      6.28 o
   9  -6   1      641.80      728.37     21.98 o
  10  -6   1      248.72      264.69     14.77 o
  11  -6   1      138.30      120.61     17.86 o
  12  -6   1        8.19       32.17     15.46 o
 -11  -5   1      133.84      158.39     21.07 o
 -10  -5   1       80.38      106.82     15.80 o
  -9  -5   1      253.85      261.11     22.50 o
  -8  -5   1      231.72      227.86     24.36 o
  -7  -5   1        2.32       -4.72     13.48 o
  -6  -5   1     1579.81     1601.80     58.45 o
  -5  -5   1        2.12       -1.41      4.65 o
  -4  -5   1      322.86      365.44     13.25 o
  -3  -5   1      444.06      429.18     16.37 o
  -2  -5   1     1893.79     2097.81     91.33 o
  -1  -5   1     2055.20     2360.41     35.73 o
   0  -5   1     7167.46     7477.56     95.38 o
   1  -5   1     4761.76     4971.69     62.03 o
   2  -5   1     2277.12     2379.91     25.55 o
   3  -5   1     7747.40     7619.11     84.28 o
   4  -5   1      810.76      839.56     20.95 o
   5  -5   1      962.97      927.50     15.33 o
   6  -5   1      343.69      307.24     11.19 o
   7  -5   1      375.90      355.48     19.18 o
   8  -5   1     1403.71     1410.99     35.75 o
   9  -5   1     1177.66     1145.76     29.77 o
  10  -5   1      320.09      311.75     18.60 o
  11  -5   1      357.71      359.95     23.58 o
  12  -5   1      162.84      166.29     18.49 o
 -11  -4   1       21.86       20.04     18.43 o
 -10  -4   1       38.23       24.04     14.77 o
  -9  -4   1        2.66       17.17      9.58 o
  -8  -4   1     2882.02     2838.47     74.79 o
  -7  -4   1      568.60      538.99     21.15 o
  -6  -4   1       74.49       66.89     10.16 o
  -5  -4   1       24.01       10.36     11.73 o
  -4  -4   1      341.58      374.66     13.72 o
  -3  -4   1     1582.35     1630.32     31.05 o
  -2  -4   1     2225.96     2451.19     35.28 o
  -1  -4   1     4019.45     4117.77     60.77 o
   0  -4   1     1192.75     1339.60     32.34 o
   1  -4   1     1222.49     1291.69     18.92 o
   2  -4   1      137.42      119.03      6.27 o
   3  -4   1      167.75      154.50      3.30 o
   4  -4   1     1199.10     1205.87     23.38 o
   5  -4   1     1008.62      906.73     15.19 o
   6  -4   1       22.02       27.68      8.24 o
   7  -4   1        8.17        4.32      3.89 o
   8  -4   1     1014.37     1005.02     20.88 o
   9  -4   1      109.58       93.12      9.53 o
  10  -4   1      144.59      150.04     13.51 o
  11  -4   1       95.63      113.86     15.34 o
  12  -4   1       37.50       14.31     16.09 o
 -11  -3   1       70.09       47.45     14.83 o
 -10  -3   1      124.09      123.76     19.69 o
  -9  -3   1       16.70       21.27     10.09 o
  -8  -3   1      334.33      326.02     17.40 o
  -7  -3   1     1359.84     1348.14     35.94 o
  -6  -3   1      985.95     1054.26     31.19 o
  -5  -3   1     1683.30     1685.34     65.80 o
  -4  -3   1      236.74      201.44     15.11 o
  -3  -3   1     1058.81      964.58     20.04 o
  -2  -3   1     3443.35     3420.85     45.71 o
  -1  -3   1       51.07       28.81      4.35 o
   0  -3   1     1749.91     1862.13     38.21 o
   1  -3   1       64.28       51.85      1.37 o
   2  -3   1      728.85      818.13      9.67 o
   3  -3   1      358.90      310.99      7.61 o
   4  -3   1      134.64      118.60      3.63 o
   5  -3   1      684.79      736.31     15.48 o
   6  -3   1        8.46       19.54      8.53 o
   7  -3   1      527.53      471.11     23.70 o
   8  -3   1      524.53      536.34     17.30 o
   9  -3   1      653.29      595.02     50.83 o
  10  -3   1      758.46      802.50     29.82 o
  11  -3   1       18.60       -0.57     16.83 o
  12  -3   1        1.58        1.14     14.43 o
 -11  -2   1        1.52        5.72     12.59 o
 -10  -2   1     1081.76     1106.00     41.39 o
  -9  -2   1      198.46      227.75     13.54 o
  -8  -2   1     2215.32     2210.00     56.21 o
  -7  -2   1      116.98      117.92     14.94 o
  -6  -2   1     3172.55     3168.70     56.24 o
  -5  -2   1      352.41      387.59     13.26 o
  -4  -2   1        4.13        7.61      8.30 o
  -3  -2   1      356.82      377.95     11.62 o
  -2  -2   1     1342.31     1379.24     19.65 o
  -1  -2   1        6.73       27.93      1.25 o
   0  -2   1      278.97      368.37      9.16 o
   1  -2   1    10274.80    10469.27    110.17 o
   2  -2   1      498.52      460.35      6.67 o
   3  -2   1        3.20        1.72      1.39 o
   4  -2   1     3006.37     3247.73     41.42 o
   5  -2   1       83.62       86.19      3.97 o
   6  -2   1      378.17      362.71      8.76 o
   7  -2   1     1349.05     1303.39     31.28 o
   8  -2   1       85.29       86.42     12.36 o
   9  -2   1      892.41      948.40     25.05 o
  10  -2   1      196.32      156.56     14.37 o
  11  -2   1       48.34       60.11     12.59 o
  12  -2   1       83.53       87.98     16.60 o
 -12  -1   1       80.52       55.01     22.38 o
 -11  -1   1      667.59      649.26     32.92 o
 -10  -1   1      733.32      751.78     31.48 o
  -9  -1   1        6.73       10.81      9.60 o
  -8  -1   1      630.16      609.10     18.11 o
  -7  -1   1       60.84       45.90      5.14 o
  -6  -1   1      278.21      255.28     16.49 o
  -5  -1   1      345.07      335.99     10.33 o
  -4  -1   1     1314.44     1292.43     43.08 o
  -3  -1   1      989.02      951.06     17.21 o
  -2  -1   1     2121.80     2217.05     34.24 o
  -1  -1   1     6068.91     6161.03     77.50 o
   1  -1   1     2287.19     2419.90     35.29 o
   2  -1   1      164.81      129.05      4.38 o
   3  -1   1      598.00      551.30      8.31 o
   4  -1   1       90.48       74.59      4.58 o
   5  -1   1     5907.91     6023.85     85.21 o
   6  -1   1        0.01        4.65      3.03 o
   7  -1   1      207.99      205.07      8.07 o
   8  -1   1        6.48        9.29     11.45 o
   9  -1   1      514.89      508.19     19.29 o
  10  -1   1       41.10       46.48     14.37 o
  11  -1   1      454.20      461.61     26.73 o
  12  -1   1        9.57       12.02     16.60 o
 -12   0   1       85.57       77.11     22.27 o
 -11   0   1      160.28      124.85     18.20 o
 -10   0   1      516.10      495.21     34.83 o
  -9   0   1      653.90      656.94     29.62 o
  -8   0   1      687.84      652.63     24.02 o
  -7   0   1      638.00      659.86     23.96 o
  -6   0   1      415.56      368.25     13.29 o
  -5   0   1       10.18       30.97      8.59 o
  -4   0   1      609.33      631.16     13.85 o
  -3   0   1       53.32       40.31      5.15 o
  -2   0   1     5508.82     6127.73     77.30 o
  -1   0   1    11820.86    12841.34    232.55 o
   1   0   1     5255.81     5644.11     63.55 o
   2   0   1      674.67      597.64     12.91 o
   3   0   1     2151.47     2288.60     25.89 o
   4   0   1       20.80       36.06      2.45 o
   5   0   1       10.63        8.38      2.73 o
   6   0   1       70.75       71.58      4.44 o
   7   0   1     1241.09     1205.06     21.04 o
   8   0   1       55.76       57.40     13.02 o
   9   0   1      222.15      262.32     24.07 o
  10   0   1      433.86      431.27     21.87 o
  11   0   1      457.62      498.31     28.85 o
  12   0   1       12.17       17.12     21.18 o
 -12   1   1        5.18       13.22     17.75 o
 -11   1   1      422.36      470.89     29.08 o
 -10   1   1       30.89       27.25     10.53 o
  -9   1   1     2332.56     2312.07     67.60 o
  -8   1   1       46.73       52.07     10.10 o
  -7   1   1      383.85      385.87     15.91 o
  -6   1   1      234.05      230.26     21.27 o
  -5   1   1     1872.73     1813.10     40.61 o
  -4   1   1     2422.93     2310.08     33.08 o
  -3   1   1     1023.40      867.85     33.86 o
  -2   1   1    36665.46    37476.78    861.29 o
  -1   1   1     4931.56     4875.90     56.71 o
   1   1   1      160.72      163.87      3.06 o
   2   1   1     8078.76     8097.53     84.83 o
   3   1   1        0.64        1.00      1.48 o
   4   1   1      545.05      549.36      9.87 o
   5   1   1      143.93      117.93     11.65 o
   6   1   1      749.05      760.36     26.45 o
   7   1   1       86.04       72.68      5.75 o
   8   1   1        1.38       16.42      7.32 o
   9   1   1      153.37      138.62     10.03 o
  10   1   1      325.61      372.77     20.32 o
  11   1   1       36.48       52.21     16.60 o
 -12   2   1       24.01       30.80     18.32 o
 -11   2   1      134.86      156.56     20.38 o
 -10   2   1       16.66       19.41     13.05 o
  -9   2   1     1385.38     1399.61     33.05 o
  -8   2   1      301.72      286.68     13.46 o
  -7   2   1      785.82      764.60     32.46 o
  -6   2   1      745.79      761.75     21.47 o
  -5   2   1      255.25      218.82      6.75 o
  -4   2   1    22755.96    22862.07    333.59 o
  -3   2   1     2318.66     2176.43     30.52 o
  -2   2   1    25834.94    27169.44    348.54 o
  -1   2   1       79.28       72.90      2.54 o
   0   2   1     7374.34     7877.51    133.78 o
   1   2   1    13109.05    13542.23    145.06 o
   2   2   1      669.06      627.15      9.06 o
   3   2   1     3764.64     3781.81     92.73 o
   4   2   1      411.10      382.10      7.95 o
   5   2   1     2658.92     2702.27     39.31 o
   6   2   1     1174.17     1150.12     34.92 o
   7   2   1       13.72       10.00      7.18 o
   8   2   1      112.02       92.12     10.00 o
   9   2   1       55.48       53.24     11.51 o
  10   2   1      114.94      111.85     16.72 o
  11   2   1      365.90      349.19     24.16 o
 -12   3   1       67.56       72.53     22.84 o
 -11   3   1      260.55      251.64     19.75 o
 -10   3   1      241.21      230.84     13.03 o
  -9   3   1       26.53       17.01      9.75 o
  -8   3   1        5.64        4.42      5.75 o
  -7   3   1     1674.08     1630.89     32.87 o
  -6   3   1       89.63       83.38      5.81 o
  -5   3   1       14.05       14.03      4.38 o
  -4   3   1    14900.70    15027.60    337.94 o
  -3   3   1      653.85      657.86     12.28 o
  -2   3   1    16796.98    17689.52    400.45 o
  -1   3   1       11.43       10.39      2.55 o
   0   3   1      518.94      601.87      9.55 o
   1   3   1       25.73       27.53      2.52 o
   2   3   1     5662.88     5838.09     66.30 o
   3   3   1     1213.46     1263.61     23.70 o
   4   3   1      711.95      703.13     38.81 o
   5   3   1     4771.58     4738.67     71.26 o
   6   3   1       46.82       34.42      5.28 o
   7   3   1     3818.69     3710.70     76.02 o
   8   3   1     1027.86     1034.21     27.00 o
   9   3   1      681.41      641.99     25.47 o
  10   3   1        0.44       -2.86     13.80 o
  11   3   1      223.19      215.81     19.69 o
 -12   4   1       53.46       60.85     22.38 o
 -11   4   1       19.64       15.40     13.68 o
 -10   4   1        2.75        7.44     14.37 o
  -9   4   1        6.46       13.18      7.02 o
  -8   4   1      204.45      216.18      8.73 o
  -7   4   1      133.51      143.35     14.25 o
  -6   4   1      644.86      640.56     16.57 o
  -5   4   1      337.22      359.62     10.90 o
  -4   4   1     6088.77     6944.38    189.88 o
  -3   4   1      373.40      411.19      7.55 o
  -2   4   1     4288.33     4299.47     58.76 o
  -1   4   1      195.31      208.14      5.87 o
   0   4   1     1524.31     1512.57     32.66 o
   1   4   1     5694.18     5466.95     83.23 o
   2   4   1      166.71      136.14      3.72 o
   3   4   1     9274.94     9962.41    366.93 o
   4   4   1      101.64      104.68      9.53 o
   5   4   1      948.13      988.55     46.11 o
   6   4   1        2.42        5.88      5.46 o
   7   4   1     1572.54     1564.60     40.81 o
   8   4   1       11.85       20.50     16.00 o
   9   4   1      444.54      465.73     21.70 o
  10   4   1      395.58      341.17     22.95 o
  11   4   1        1.41      -14.31     16.09 o
 -12   5   1        8.29       43.91     16.49 o
 -11   5   1      298.93      283.70     22.55 o
 -10   5   1       31.09        7.44     15.40 o
  -9   5   1       32.58       33.55      7.52 o
  -8   5   1      128.79      135.18      9.79 o
  -7   5   1        2.65       14.07      5.59 o
  -6   5   1     1161.79     1225.38     33.69 o
  -5   5   1      398.75      429.76     12.10 o
  -4   5   1     1394.64     1357.82     49.46 o
  -3   5   1     4805.39     4940.71    144.54 o
  -2   5   1     1069.96     1148.00     17.40 o
  -1   5   1     2088.98     2176.99     49.09 o
   0   5   1     1408.44     1515.75     23.27 o
   1   5   1      554.53      603.19     12.31 o
   2   5   1     2607.10     2975.79     43.83 o
   3   5   1     2977.32     2938.20     39.19 o
   4   5   1     2233.65     2260.17     89.21 o
   5   5   1     2034.27     1947.88     38.28 o
   6   5   1       12.83       26.84      7.99 o
   7   5   1       50.83       44.64      7.73 o
   8   5   1      286.76      300.84     23.38 o
   9   5   1       95.66       80.48     16.72 o
  10   5   1       54.46       56.79     15.86 o
  11   5   1        0.69      -18.32     19.46 o
 -12   6   1        0.70      -15.46     15.46 o
 -11   6   1      414.58      424.35     26.62 o
 -10   6   1       47.77       56.10     16.14 o
  -9   6   1        7.93       11.97      8.76 o
  -8   6   1      555.25      593.82     16.94 o
  -7   6   1     1239.14     1184.26     23.68 o
  -6   6   1     1573.99     1533.52     51.92 o
  -5   6   1      388.81      376.93      9.80 o
  -4   6   1      669.19      589.96     14.00 o
  -3   6   1      124.05      145.72      4.82 o
  -2   6   1       16.27       23.36      5.70 o
  -1   6   1     2117.57     2088.34     44.85 o
   0   6   1      118.45       97.01      4.29 o
   1   6   1        3.90        7.40      3.63 o
   2   6   1     4581.56     4517.08    108.05 o
   3   6   1      678.70      676.83     14.21 o
   4   6   1     1805.81     1757.61     35.59 o
   5   6   1     2519.34     2571.43     51.31 o
   6   6   1      311.89      271.34     15.11 o
   7   6   1       26.35       26.14      8.70 o
   8   6   1      886.46      905.46     26.37 o
   9   6   1       13.26       11.39     13.05 o
  10   6   1      411.00      412.61     24.27 o
 -11   7   1      709.07      738.73     49.40 o
 -10   7   1       35.92       66.98     12.14 o
  -9   7   1       32.48       36.30      7.89 o
  -8   7   1       47.77       68.74      9.59 o
  -7   7   1      294.28      303.37     10.07 o
  -6   7   1      107.28      134.38      6.66 o
  -5   7   1     1451.38     1373.96     25.22 o
  -4   7   1     2173.66     2146.78     34.87 o
  -3   7   1        3.37        2.56      6.04 o
  -2   7   1      903.93      830.51     41.64 o
  -1   7   1       39.54       63.45     11.33 o
   0   7   1      835.56      896.74     19.09 o
   1   7   1        1.11        2.06      3.18 o
   2   7   1      898.76      875.93     19.65 o
   3   7   1      227.60      213.79      8.67 o
   4   7   1     2540.17     2488.87     47.57 o
   5   7   1        1.12        7.85      5.07 o
   6   7   1        2.23        0.79      6.34 o
   7   7   1      502.23      518.82     20.35 o
   8   7   1        0.49        4.67     19.72 o
   9   7   1      422.47      494.01     28.74 o
  10   7   1       92.36      112.83     19.29 o
 -11   8   1        6.50        2.86     17.80 o
 -10   8   1        3.78        1.14     10.93 o
  -9   8   1      286.91      326.07     37.78 o
  -8   8   1       30.21       35.87      7.21 o
  -7   8   1      219.89      227.56      9.28 o
  -6   8   1      117.91      121.86     15.66 o
  -5   8   1       71.95       78.93     12.51 o
  -4   8   1     1868.61     1950.74     36.84 o
  -3   8   1     1387.54     1371.83     42.65 o
  -2   8   1      425.27      436.40     10.51 o
  -1   8   1       20.43       20.59      3.78 o
   0   8   1     8234.07     8211.05    154.30 o
   1   8   1     1212.34     1233.90     25.16 o
   2   8   1      878.50      854.76     43.76 o
   3   8   1     1397.62     1371.40     28.83 o
   4   8   1       63.64       78.31      8.19 o
   5   8   1       43.18       46.32      9.33 o
   6   8   1     1108.21     1122.17     28.44 o
   7   8   1      160.58      184.04     13.87 o
   8   8   1       18.91       20.66     11.51 o
   9   8   1      896.75      939.37     42.53 o
 -11   9   1      250.23      195.26     22.73 o
 -10   9   1        6.84       54.32     17.29 o
  -9   9   1      324.05      323.01     16.39 o
  -8   9   1      204.44      197.48     19.49 o
  -7   9   1      114.23      108.12      8.12 o
  -6   9   1       49.23       38.36      5.58 o
  -5   9   1      321.58      375.02      9.95 o
  -4   9   1      468.01      465.13     13.86 o
  -3   9   1       37.51       34.98      4.99 o
  -2   9   1      609.81      612.09     28.62 o
  -1   9   1      142.81      130.91      8.87 o
   0   9   1      321.15      327.46     12.85 o
   1   9   1       15.12       14.53     11.19 o
   2   9   1     1382.10     1315.43     27.58 o
   3   9   1       28.93       26.83     12.88 o
   4   9   1       20.43        8.68      5.42 o
   5   9   1     2287.30     2247.63     49.92 o
   6   9   1      127.75      141.16     11.00 o
   7   9   1      226.97      236.79     16.69 o
   8   9   1       19.10       13.74     11.51 o
   9   9   1       20.46       28.74     13.85 o
 -11  10   1       96.07      109.79     32.11 o
 -10  10   1        9.25        5.15     13.17 o
  -9  10   1      228.68      216.45     14.51 o
  -8  10   1        6.97       -0.28      7.87 o
  -7  10   1     1337.73     1350.86     34.81 o
  -6  10   1     1008.06      975.35     23.74 o
  -5  10   1     2567.32     2519.42     67.12 o
  -4  10   1        4.95        1.71      9.73 o
  -3  10   1      423.29      394.61     11.80 o
  -2  10   1       22.78       26.05      7.21 o
  -1  10   1     1219.53     1178.42     29.18 o
   0  10   1     2216.64     2175.62     41.69 o
   1  10   1      542.21      494.84     33.60 o
   2  10   1      404.62      468.68     21.47 o
   3  10   1      183.87      196.19     10.07 o
   4  10   1       47.72       35.41     14.11 o
   5  10   1      175.52      167.87     17.69 o
   6  10   1       97.61      102.13     13.04 o
   7  10   1      151.63      154.48     12.43 o
   8  10   1       66.64       81.80     16.43 o
 -10  11   1      633.98      654.18     31.83 o
  -9  11   1      389.14      374.66     23.18 o
  -8  11   1      703.16      742.62     24.61 o
  -7  11   1      898.34      959.69     27.14 o
  -6  11   1      533.53      476.49     24.79 o
  -5  11   1      175.23      175.80     25.27 o
  -4  11   1     2874.16     2759.14     97.09 o
  -3  11   1      739.57      716.36     19.90 o
  -2  11   1      219.27      231.91     10.49 o
  -1  11   1     2841.21     2770.15     68.54 o
   0  11   1      175.44      204.54     27.13 o
   1  11   1      116.73      111.81      6.85 o
   2  11   1      714.98      724.62     20.47 o
   3  11   1      268.99      271.00     12.98 o
   4  11   1       38.44       29.90      8.30 o
   5  11   1        9.64       -1.38      8.12 o
   6  11   1      271.02      256.61     16.66 o
   7  11   1       68.91       46.56     12.94 o
   8  11   1        7.79       20.04     15.40 o
 -10  12   1       36.63       46.48     17.63 o
  -9  12   1       98.36       99.55     17.17 o
  -8  12   1     1433.22     1426.59     39.78 o
  -7  12   1     1168.91     1193.75     32.41 o
  -6  12   1      884.98      901.04     26.30 o
  -5  12   1       99.22       75.33      9.16 o
  -4  12   1      402.08      433.08     17.30 o
  -3  12   1      290.67      297.22     12.90 o
  -2  12   1     1364.13     1357.18     33.82 o
  -1  12   1       66.95       62.86      7.84 o
   0  12   1      709.90      712.94     27.10 o
   1  12   1      929.24      947.62     30.71 o
   2  12   1     2591.76     2539.39     70.74 o
   3  12   1      137.74      133.31      9.77 o
   4  12   1       23.04       35.36     10.52 o
   5  12   1        8.20       10.56      9.76 o
   6  12   1       22.17       29.69     11.74 o
   7  12   1      409.39      483.48     29.48 o
  -9  13   1        5.96       13.22     15.51 o
  -8  13   1      832.64      799.90     38.18 o
  -7  13   1      215.63      212.16     13.66 o
  -6  13   1      356.30      379.17     19.24 o
  -5  13   1      200.54      226.92     21.52 o
  -4  13   1      168.48      159.93     13.52 o
  -3  13   1     1286.58     1284.00     32.03 o
  -2  13   1      820.24      843.67     66.17 o
  -1  13   1     1968.42     1975.40     48.79 o
   0  13   1        1.70        3.09     16.31 o
   1  13   1     1265.60     1276.85     42.32 o
   2  13   1      243.25      272.70     17.07 o
   3  13   1       51.55       39.91     16.96 o
   4  13   1        1.05       10.64     11.49 o
   5  13   1        4.36        5.72     12.02 o
   6  13   1      354.58      357.67     24.58 o
  -9  14   1       12.82        4.52     29.65 o
  -8  14   1      338.71      334.13     24.50 o
  -7  14   1      857.33      807.34    164.55 o
  -6  14   1      526.83      486.41     31.28 o
  -5  14   1        2.44       17.29     14.02 o
  -4  14   1      188.26      186.93     20.26 o
  -3  14   1      193.41      169.76     31.14 o
  -2  14   1        1.30       14.21      9.37 o
  -1  14   1      741.49      737.95     24.00 o
   0  14   1        0.93      -10.41     10.70 o
   1  14   1      409.70      409.83     22.58 o
   2  14   1       23.78       38.10     12.72 o
   3  14   1       97.66      115.64     20.66 o
   4  14   1       48.85       69.96     20.02 o
   5  14   1       81.27       68.23     43.13 o
  -8  15   1       99.80      113.34     19.86 o
  -7  15   1      454.48      425.30     37.75 o
  -6  15   1       55.27       33.89     15.74 o
  -5  15   1      155.61      148.67     13.43 o
  -4  15   1       43.22       57.76     34.12 o
  -3  15   1      271.91      259.64     15.90 o
  -2  15   1     1815.78     1875.16     47.12 o
  -1  15   1     1344.26     1327.48     37.42 o
   0  15   1      348.78      357.84     22.71 o
   1  15   1        0.77      -11.93     11.93 o
   2  15   1        7.48       20.43     13.79 o
   3  15   1       41.04       25.82     14.13 o
   4  15   1      413.27      460.09     32.18 o
  -7  16   1      106.77       94.80     20.49 o
  -6  16   1      154.88      146.77     16.44 o
  -5  16   1      532.41      533.11     62.25 o
  -4  16   1       17.85        3.88      7.16 o
  -3  16   1       41.05       28.68     11.59 o
  -2  16   1      913.50      940.60     85.46 o
  -1  16   1      119.72      129.81     19.55 o
   0  16   1      534.03      492.54     26.68 o
   1  16   1       62.78       75.79     18.20 o
   2  16   1      164.28      167.82     23.73 o
   3  16   1      254.90      266.07     42.93 o
  -5  17   1       30.99       41.55     20.66 o
  -4  17   1      323.24      295.10     64.34 o
  -3  17   1      173.54      197.21     29.25 o
  -2  17   1     1449.49     1407.02     49.47 o
  -1  17   1       75.22       78.58     15.40 o
   0  17   1      325.37      303.72     23.11 o
   1  17   1       16.47       13.70     15.75 o
   0 -18   2        5.57      -15.74     28.36 o
   1 -18   2      303.07      279.69     22.34 o
   2 -18   2       17.38       22.79     15.90 o
   3 -18   2       46.45       53.12     18.97 o
   4 -18   2      143.11      101.95     41.50 o
  -2 -17   2       17.20        8.25     15.94 o
  -1 -17   2      598.27      600.84     75.88 o
   0 -17   2       29.51       36.78     15.11 o
   1 -17   2      773.20      768.90     31.63 o
   2 -17   2       38.35       21.07     15.43 o
   3 -17   2      296.32      301.80     17.82 o
   4 -17   2      985.43      892.54     58.02 o
   5 -17   2      162.99      173.16     20.78 o
   6 -17   2       61.48       45.22     22.21 o
  -4 -16   2       19.03      -15.99     24.64 o
  -3 -16   2      826.51      764.12     54.90 o
  -2 -16   2       21.14       26.53     16.37 o
  -1 -16   2      636.01      636.70     28.78 o
   0 -16   2        2.18      -14.53     17.72 o
   1 -16   2        3.97        6.37     14.17 o
   2 -16   2       41.35       51.82     11.12 o
   3 -16   2      269.82      272.76     43.42 o
   4 -16   2       75.85       79.35     24.93 o
   5 -16   2      138.97      126.98     16.93 o
   6 -16   2     1448.82     1571.68     62.62 o
   7 -16   2      196.75      217.24     22.55 o
  -5 -15   2       43.53        8.62     16.00 o
  -4 -15   2      889.69      842.46     42.05 o
  -3 -15   2      127.77      117.75     16.83 o
  -2 -15   2       64.76       48.83     19.87 o
  -1 -15   2      552.30      565.77     28.14 o
   0 -15   2       48.78       60.30     12.03 o
   1 -15   2       26.27        6.43     19.72 o
   2 -15   2     1291.14     1308.31     37.74 o
   3 -15   2        0.11       -2.71      9.23 o
   4 -15   2       47.89       40.18     10.70 o
   5 -15   2        0.79        1.59     10.88 o
   6 -15   2       51.24       38.98     14.94 o
   7 -15   2       11.07       10.88     13.74 o
   8 -15   2      641.71      628.71     34.80 o
  -6 -14   2        4.30       -5.26     15.37 o
  -5 -14   2        0.44        0.58     19.45 o
  -4 -14   2       85.52      102.21     20.17 o
  -3 -14   2       39.03       37.95     40.96 o
  -2 -14   2     1774.17     1833.43    109.48 o
  -1 -14   2        5.60        7.88     10.67 o
   0 -14   2        2.11       -4.26     18.92 o
   1 -14   2      280.08      262.35     14.48 o
   2 -14   2       22.79       27.61      9.84 o
   3 -14   2      329.45      317.49     16.35 o
   4 -14   2      445.85      387.16     16.48 o
   5 -14   2      270.62      302.28     14.99 o
   6 -14   2       20.88       14.21     12.53 o
   7 -14   2      674.29      759.68     32.97 o
   8 -14   2       38.81       53.24     16.77 o
   9 -14   2       74.76       86.61     17.80 o
  -7 -13   2       65.07       48.46     16.37 o
  -6 -13   2      287.28      270.22     17.73 o
  -5 -13   2       27.56       35.08     11.39 o
  -4 -13   2      219.44      179.35     13.25 o
  -3 -13   2        2.47        6.86     10.58 o
  -2 -13   2      269.81      279.08     16.94 o
  -1 -13   2      133.66      141.36     13.07 o
   0 -13   2      855.33      866.90     30.36 o
   1 -13   2       51.71       66.02      8.99 o
   2 -13   2        0.17        5.53      6.99 o
   3 -13   2     2018.34     2078.81     46.42 o
   4 -13   2       27.22       56.96      8.75 o
   5 -13   2      384.88      422.70     17.44 o
   6 -13   2        0.85       -7.90      7.90 o
   7 -13   2      123.93      125.94     15.57 o
   8 -13   2       96.73       81.80     19.06 o
   9 -13   2      359.84      347.35     23.18 o
  -7 -12   2       51.58       33.76     11.03 o
  -6 -12   2        5.19       31.01     11.06 o
  -5 -12   2      304.55      299.49     14.53 o
  -4 -12   2      303.07      372.05     20.83 o
  -3 -12   2      928.28      857.13     38.50 o
  -2 -12   2       26.96       39.57     13.58 o
  -1 -12   2     2369.05     2389.23     62.01 o
   0 -12   2       73.95       78.43     21.55 o
   1 -12   2      355.74      312.26     12.35 o
   2 -12   2      532.44      483.47     17.51 o
   3 -12   2     1230.03     1181.74     28.83 o
   4 -12   2       10.27        5.40      6.28 o
   5 -12   2     3013.78     3034.70     63.82 o
   6 -12   2       67.02       40.99      9.08 o
   7 -12   2      146.40      164.54     12.46 o
   8 -12   2      475.11      569.00     27.42 o
   9 -12   2       23.65        7.96     13.11 o
  10 -12   2      196.07      184.67     22.10 o
  -8 -11   2        5.85       25.44     11.72 o
  -7 -11   2       68.26       91.91     25.96 o
  -6 -11   2      758.92      777.17     31.57 o
  -5 -11   2      831.77      807.94     36.05 o
  -4 -11   2       93.49       92.99     15.31 o
  -3 -11   2      547.00      503.10     33.26 o
  -2 -11   2        2.40        7.63      8.43 o
  -1 -11   2      199.37      188.82     22.90 o
   0 -11   2       55.68       48.13      8.31 o
   1 -11   2       86.44       95.52      6.18 o
   2 -11   2        7.77       12.17      5.75 o
   3 -11   2      109.98      103.91      7.97 o
   4 -11   2     1283.62     1286.41     64.71 o
   5 -11   2     2328.64     2213.91     52.81 o
   6 -11   2       12.91       17.00      9.46 o
   7 -11   2      267.88      278.06     18.55 o
   8 -11   2      256.79      236.65     19.12 o
   9 -11   2        0.31       -7.44     15.40 o
  10 -11   2     1127.73     1112.36     43.10 o
  -9 -10   2       41.14       21.75     21.24 o
  -8 -10   2      529.86      481.41     35.61 o
  -7 -10   2      137.89      172.29     21.90 o
  -6 -10   2     1157.07     1215.05     54.24 o
  -5 -10   2       42.76       42.54     14.13 o
  -4 -10   2      652.20      628.42     23.31 o
  -3 -10   2      223.68      260.91     15.81 o
  -2 -10   2       11.08       -2.51     17.17 o
  -1 -10   2     2567.27     2466.51     86.78 o
   0 -10   2      278.81      303.05     12.95 o
   1 -10   2       81.95       73.57      4.11 o
   2 -10   2       24.61       26.08      6.58 o
   3 -10   2        1.66       -4.67      4.67 o
   4 -10   2       14.40       32.47      7.73 o
   5 -10   2       17.58       25.10      4.67 o
   6 -10   2     1101.83     1168.49     31.71 o
   7 -10   2       52.28       64.50      7.56 o
   8 -10   2       32.99       27.93     10.36 o
   9 -10   2      243.36      266.24     16.37 o
  10 -10   2      110.80      133.55     17.12 o
  11 -10   2      238.51      192.57     18.60 o
  -9  -9   2       38.98       36.78     24.10 o
  -8  -9   2      337.15      383.18     26.73 o
  -7  -9   2        6.80      -11.84     15.34 o
  -6  -9   2     2572.58     2619.13     70.11 o
  -5  -9   2      795.77      854.63     42.62 o
  -4  -9   2     2532.75     2494.96     68.12 o
  -3  -9   2      141.12      155.30     11.68 o
  -2  -9   2       38.48       39.32      6.23 o
  -1  -9   2     3206.10     3254.87    116.92 o
   0  -9   2       53.11       61.68      7.28 o
   1  -9   2     1581.50     1635.67     49.23 o
   2  -9   2      527.35      504.28     15.54 o
   3  -9   2     1255.54     1263.95     54.81 o
   4  -9   2       74.40       73.28      7.45 o
   5  -9   2       50.16       50.83      5.21 o
   6  -9   2      465.02      441.25     12.15 o
   7  -9   2      132.04      102.30     21.12 o
   8  -9   2        4.72        0.57      8.07 o
   9  -9   2      129.40      120.61     11.05 o
  10  -9   2        0.73        4.52     13.68 o
  11  -9   2      616.28      580.45     28.79 o
 -10  -8   2       20.28       29.25     18.38 o
  -9  -8   2      218.46      197.28     16.45 o
  -8  -8   2     1273.60     1359.10     47.91 o
  -7  -8   2      152.36      194.24     25.42 o
  -6  -8   2      305.71      316.68     40.90 o
  -5  -8   2      860.50      841.22     31.22 o
  -4  -8   2     1315.24     1200.43     33.99 o
  -3  -8   2      247.03      314.33     32.51 o
  -2  -8   2     1103.03     1128.71     55.53 o
  -1  -8   2     2079.26     2167.30     44.39 o
   0  -8   2      434.39      449.96     46.48 o
   1  -8   2     8354.85     8622.67    303.45 o
   2  -8   2       19.00       23.36      5.75 o
   3  -8   2      756.82      751.83     14.70 o
   4  -8   2       25.82       24.52      5.52 o
   5  -8   2     1086.87     1048.38     20.63 o
   6  -8   2        5.62        4.77      4.55 o
   7  -8   2      489.07      489.89     13.85 o
   8  -8   2      124.05      154.86      8.91 o
   9  -8   2      171.66      189.25     13.80 o
  10  -8   2      773.56      857.62     26.62 o
  11  -8   2      517.57      575.87     31.03 o
 -10  -7   2      135.39      145.40     24.79 o
  -9  -7   2      393.53      370.51     17.39 o
  -8  -7   2      279.67      314.27     66.66 o
  -7  -7   2     1514.18     1515.02     46.75 o
  -6  -7   2      661.23      661.53     24.77 o
  -5  -7   2     1842.93     1791.48     46.51 o
  -4  -7   2        1.18        8.02      8.70 o
  -3  -7   2     1228.02     1230.76     74.82 o
  -2  -7   2      276.78      292.04     19.32 o
  -1  -7   2       56.64       52.64      4.50 o
   0  -7   2     5157.85     5611.65     91.23 o
   1  -7   2     3479.52     3632.00     63.37 o
   2  -7   2     1088.64     1190.48     28.11 o
   3  -7   2     1993.93     1901.65     45.02 o
   4  -7   2      128.32      139.26      5.04 o
   5  -7   2      529.43      490.10     10.90 o
   6  -7   2      485.09      468.68     10.89 o
   7  -7   2      210.03      200.64      8.01 o
   8  -7   2      278.17      251.26      9.93 o
   9  -7   2      550.86      565.57     19.35 o
  10  -7   2      184.21      166.29     13.57 o
  11  -7   2      100.87       99.55     17.17 o
 -10  -6   2        4.50       29.25     16.54 o
  -9  -6   2      582.31      596.45     27.45 o
  -8  -6   2      588.98      603.50     27.83 o
  -7  -6   2      704.27      729.18     26.03 o
  -6  -6   2        0.78        3.99      7.38 o
  -5  -6   2      187.27      199.21     12.12 o
  -4  -6   2      283.59      287.06     13.75 o
  -3  -6   2      864.77      905.24     37.87 o
  -2  -6   2      716.72      661.39     17.77 o
  -1  -6   2      221.69      176.70     11.42 o
   0  -6   2     8182.92     8479.91    134.18 o
   1  -6   2       24.60       46.45      3.21 o
   2  -6   2      340.51      287.44     19.18 o
   3  -6   2      933.30      981.76     13.85 o
   4  -6   2      361.16      328.67      7.07 o
   5  -6   2       81.85       73.66      6.04 o
   6  -6   2       68.09       66.86     10.85 o
   7  -6   2       14.79        7.01      6.30 o
   8  -6   2     2916.63     2981.12     52.09 o
   9  -6   2       18.91       23.36      9.27 o
  10  -6   2        3.06       -9.67      9.67 o
  11  -6   2       47.72       61.19     17.23 o
  12  -6   2       91.44       89.76     19.92 o
 -11  -5   2       75.32       55.35     19.58 o
 -10  -5   2       88.62       79.63     20.09 o
  -9  -5   2       17.50       46.10     15.50 o
  -8  -5   2      459.92      451.19     42.07 o
  -7  -5   2     1454.47     1378.93     45.34 o
  -6  -5   2        6.34       23.62     10.59 o
  -5  -5   2      228.57      256.02     12.19 o
  -4  -5   2      290.31      295.20     11.91 o
  -3  -5   2     3061.71     2960.13     60.76 o
  -2  -5   2     7821.61     8592.12    337.85 o
  -1  -5   2      894.68      913.08     15.23 o
   0  -5   2     1193.50     1374.16     21.71 o
   1  -5   2       28.11       30.12      1.95 o
   2  -5   2     2880.20     3029.50     31.65 o
   3  -5   2       40.50       45.73      5.61 o
   4  -5   2     2912.78     3116.02     43.45 o
   5  -5   2      806.13      778.45     14.19 o
   6  -5   2      738.59      664.57     18.63 o
   7  -5   2     1539.18     1578.28     27.63 o
   8  -5   2      194.51      197.26      8.56 o
   9  -5   2       41.29       25.24      7.96 o
  10  -5   2      273.06      305.91     16.72 o
  11  -5   2        4.54        2.29     15.91 o
  12  -5   2        2.24       24.04     19.46 o
 -11  -4   2      200.26      155.36     21.47 o
 -10  -4   2       73.61       89.82     28.28 o
  -9  -4   2       25.38       21.98     15.14 o
  -8  -4   2     1618.65     1710.11     53.44 o
  -7  -4   2      420.21      397.02     17.19 o
  -6  -4   2     3359.04     3349.98     72.46 o
  -5  -4   2      683.37      630.64     19.95 o
  -4  -4   2      420.94      401.17     41.16 o
  -3  -4   2     1479.55     1563.77     42.59 o
  -2  -4   2    19113.10    19710.96    261.28 o
  -1  -4   2    11397.30    11708.34    148.91 o
   0  -4   2     4587.75     4652.10     58.82 o
   1  -4   2     3457.92     3143.24     35.45 o
   2  -4   2     3144.54     3096.77     37.27 o
   3  -4   2     5353.39     5175.35    111.71 o
   4  -4   2       91.20       95.20      3.94 o
   5  -4   2     1436.50     1431.26     23.64 o
   6  -4   2      127.46      119.75      5.10 o
   7  -4   2     1429.30     1417.64     25.04 o
   8  -4   2      487.73      476.76     13.13 o
   9  -4   2      567.08      633.52     22.90 o
  10  -4   2      133.09      122.73     14.31 o
  11  -4   2       70.56       65.37     13.91 o
  12  -4   2       23.32       -2.86     16.09 o
 -11  -3   2       18.48        5.72     20.04 o
 -10  -3   2        1.55       22.83     12.52 o
  -9  -3   2       11.34        0.65     12.31 o
  -8  -3   2      433.82      459.60     18.86 o
  -7  -3   2      129.07      130.81      5.84 o
  -6  -3   2     5010.94     5029.42     76.62 o
  -5  -3   2      573.90      530.81     13.33 o
  -4  -3   2      536.64      509.29     12.08 o
  -3  -3   2     4139.40     4351.13     58.35 o
  -2  -3   2      171.63      177.12     10.82 o
  -1  -3   2     3133.26     3179.03     58.02 o
   0  -3   2     2547.55     2816.92     39.35 o
   1  -3   2       48.44       57.73      1.63 o
   2  -3   2     5480.72     5866.92     55.32 o
   3  -3   2     2687.68     2855.68     74.22 o
   4  -3   2     2401.96     2204.33     28.59 o
   5  -3   2     3456.51     3346.19     45.57 o
   6  -3   2     2231.01     2142.19     31.27 o
   7  -3   2      122.60      133.94     11.11 o
   8  -3   2      486.06      438.26     13.49 o
   9  -3   2      997.64     1044.81     35.55 o
  10  -3   2        1.60       10.88      9.16 o
  11  -3   2       26.25       53.24     15.00 o
  12  -3   2      301.84      244.09     20.95 o
 -11  -2   2       95.31      147.75     20.95 o
 -10  -2   2      159.09      177.58     13.18 o
  -9  -2   2      103.30      121.26     11.74 o
  -8  -2   2       19.51       24.28     10.85 o
  -7  -2   2      295.90      275.39     15.36 o
  -6  -2   2     1044.68     1038.69     28.77 o
  -5  -2   2        6.48        9.13      6.27 o
  -4  -2   2       61.35       47.95      7.21 o
  -3  -2   2        3.57        6.99      4.55 o
  -2  -2   2     1440.84     1303.58     33.75 o
  -1  -2   2     2398.00     2558.31     32.52 o
   0  -2   2     2006.22     2106.68     24.70 o
   1  -2   2     7743.93     7431.87    172.90 o
   2  -2   2    12689.88    13008.97    149.86 o
   3  -2   2       27.96       28.96      2.69 o
   4  -2   2      696.29      754.43     25.04 o
   5  -2   2     4559.42     4749.94     58.49 o
   6  -2   2     1132.92     1124.60     18.35 o
   7  -2   2     2642.93     2718.62     44.18 o
   8  -2   2     1047.73     1035.97     24.04 o
   9  -2   2      179.47      187.93     13.80 o
  10  -2   2      405.73      506.89     23.70 o
  11  -2   2       62.25       60.11     17.06 o
  12  -2   2        3.30       -4.06     13.74 o
 -11  -1   2      277.08      346.50     26.73 o
 -10  -1   2     1000.91      989.08     59.65 o
  -9  -1   2      432.16      420.08     42.62 o
  -8  -1   2       79.30       80.90     12.39 o
  -7  -1   2        2.74       17.09      8.85 o
  -6  -1   2       92.38       78.27      8.94 o
  -5  -1   2      474.03      466.48     14.87 o
  -4  -1   2     3549.19     3544.30    115.43 o
  -3  -1   2       12.39       26.24      4.04 o
  -2  -1   2     1651.91     1718.23     28.05 o
  -1  -1   2     5964.84     6319.20     80.16 o
   0  -1   2     2422.66     2805.11     36.75 o
   1  -1   2     3035.03     3005.10     90.16 o
   2  -1   2      409.51      323.47     13.34 o
   3  -1   2      487.58      495.40     17.06 o
   4  -1   2     4229.81     4067.26     90.16 o
   5  -1   2     2950.12     3075.11    105.21 o
   6  -1   2     1565.41     1535.85     23.42 o
   7  -1   2      591.52      566.29     27.65 o
   8  -1   2       62.32       60.94      6.33 o
   9  -1   2        1.90       18.32     11.45 o
  10  -1   2      921.07      847.84     32.06 o
  11  -1   2      141.81      143.11     16.03 o
  12  -1   2        6.25      -13.74     14.88 o
 -12   0   2      217.56      177.57     23.58 o
 -11   0   2       26.23       38.41     19.58 o
 -10   0   2     1307.97     1324.67     36.32 o
  -9   0   2      821.73      735.75     26.60 o
  -8   0   2      525.98      601.88     35.20 o
  -7   0   2      628.00      634.22     21.69 o
  -6   0   2      503.59      477.67     45.57 o
  -5   0   2      897.36      756.09     20.41 o
  -4   0   2      184.05      163.51     14.05 o
  -3   0   2      720.61      754.52     23.56 o
  -2   0   2       64.09       55.52      2.57 o
  -1   0   2       41.48       42.21      4.04 o
   0   0   2     5556.90     5789.48    134.72 o
   1   0   2     8292.00     8355.05    292.40 o
   2   0   2     2263.53     2176.86     26.82 o
   3   0   2        4.54       12.94      1.62 o
   4   0   2       25.14       41.26      2.15 o
   5   0   2      318.07      311.67      6.71 o
   6   0   2     1295.00     1202.82     24.96 o
   7   0   2       13.57       18.35      4.41 o
   8   0   2      190.32      182.85      8.69 o
   9   0   2      675.12      609.64     23.64 o
  10   0   2       97.78       97.14     15.11 o
  11   0   2      129.57      115.40     17.46 o
  12   0   2       84.42       69.72     15.97 o
 -12   1   2      227.32      207.45     25.47 o
 -11   1   2        3.52        4.06     16.09 o
 -10   1   2      601.57      660.67     59.88 o
  -9   1   2       66.55       59.36     24.82 o
  -8   1   2      470.07      515.13     51.26 o
  -7   1   2      717.48      699.04     23.21 o
  -6   1   2      475.09      454.48     15.86 o
  -5   1   2      834.01      808.54     23.07 o
  -4   1   2     4974.71     5177.72    122.27 o
  -3   1   2    21111.61    20503.20    296.31 o
  -2   1   2        5.86        4.89      1.62 o
  -1   1   2       85.84       77.19      2.92 o
   0   1   2        0.79        4.87      2.32 o
   1   1   2     8337.35     7981.81    132.52 o
   2   1   2     1333.40     1304.50     30.22 o
   3   1   2      267.83      275.42      5.18 o
   4   1   2       41.09       45.80      2.62 o
   5   1   2     2162.85     2031.23     30.38 o
   6   1   2       96.21      115.97      4.92 o
   7   1   2      312.59      312.93      9.25 o
   8   1   2      204.33      183.47     17.92 o
   9   1   2      264.21      287.76     16.26 o
  10   1   2       49.48       58.27     11.33 o
  11   1   2      331.22      335.91     23.70 o
 -12   2   2      113.11      101.95     20.78 o
 -11   2   2       71.03       74.59     16.14 o
 -10   2   2      273.42      294.33     17.11 o
  -9   2   2      701.14      668.65     25.80 o
  -8   2   2      192.45      200.29     11.96 o
  -7   2   2       79.71       75.85      9.73 o
  -6   2   2      151.57      143.46      8.11 o
  -5   2   2      229.81      213.01     15.68 o
  -4   2   2     1811.60     1988.84     54.50 o
  -3   2   2    14201.06    15542.77    217.78 o
  -2   2   2     5751.06     5561.61     68.12 o
  -1   2   2       75.67       81.34      2.78 o
   0   2   2       67.52       95.66      3.52 o
   1   2   2      381.33      355.92      5.41 o
   2   2   2     7341.02     7538.82     84.59 o
   3   2   2       38.54       36.86      1.80 o
   4   2   2        6.45        2.48      1.91 o
   5   2   2     1139.41     1052.98     17.45 o
   6   2   2       25.44       27.63      5.44 o
   7   2   2     4903.20     4823.26     83.83 o
   8   2   2        2.10       -2.62      6.30 o
   9   2   2       99.15       96.68     13.62 o
  10   2   2      581.67      656.58     29.42 o
  11   2   2        3.06       -4.52     15.97 o
 -12   3   2       84.31       57.87     22.95 o
 -11   3   2      300.45      291.03     25.30 o
 -10   3   2       93.69       90.92     10.30 o
  -9   3   2       49.79       55.44     12.34 o
  -8   3   2      803.83      742.05     23.89 o
  -7   3   2        2.51       10.21      9.12 o
  -6   3   2      455.84      475.25     13.11 o
  -5   3   2     3196.48     3220.26    135.95 o
  -4   3   2     4969.24     4757.86    135.52 o
  -3   3   2     3469.41     3441.66     43.67 o
  -2   3   2      163.65      161.80      5.78 o
  -1   3   2     1402.80     1454.61     31.00 o
   0   3   2     4468.07     4607.25     56.22 o
   1   3   2       97.29       76.87      3.98 o
   2   3   2       33.25       35.49      2.00 o
   3   3   2      900.38      802.15     28.79 o
   4   3   2      309.66      318.75     10.59 o
   5   3   2       14.09       11.88      4.68 o
   6   3   2     1934.28     1960.14     35.25 o
   7   3   2      375.83      394.76     13.69 o
   8   3   2       44.81       30.69      8.27 o
   9   3   2      172.31      176.94     14.02 o
  10   3   2      484.76      461.61     23.64 o
  11   3   2       88.69       89.76     17.23 o
 -12   4   2      182.14      150.67     19.41 o
 -11   4   2      396.27      455.49     28.62 o
 -10   4   2       84.76       74.71     10.15 o
  -9   4   2      116.74      125.11     11.27 o
  -8   4   2      526.79      602.71     48.86 o
  -7   4   2       56.20       58.94      6.15 o
  -6   4   2     5899.38     6045.85    101.90 o
  -5   4   2      256.88      270.60     13.08 o
  -4   4   2     6547.85     6816.53    107.24 o
  -3   4   2        1.95       12.63      2.31 o
  -2   4   2     3938.89     3858.52     59.48 o
  -1   4   2      116.32      105.63      3.27 o
   0   4   2     1319.17     1373.02     45.22 o
   1   4   2     8579.12     8702.29    104.17 o
   2   4   2     3552.89     3699.01     51.01 o
   3   4   2     1699.04     1727.08     26.09 o
   4   4   2      426.84      463.90      8.52 o
   5   4   2      290.57      277.07      9.40 o
   6   4   2       62.71       74.50      7.32 o
   7   4   2       16.16       18.74      6.59 o
   8   4   2        2.08       -2.75      6.55 o
   9   4   2        6.97       21.12     10.76 o
  10   4   2       39.77       38.98     12.54 o
  11   4   2      181.45      174.42     20.84 o
 -12   5   2      157.59      154.21     20.78 o
 -11   5   2      373.08      420.40     26.50 o
 -10   5   2       15.86       20.29     14.02 o
  -9   5   2       28.15       24.27     12.02 o
  -8   5   2      825.58      787.91     22.33 o
  -7   5   2      227.21      184.71     21.41 o
  -6   5   2     8288.97     8200.23    130.11 o
  -5   5   2     2151.67     2187.96     75.33 o
  -4   5   2     2337.00     2319.50     87.50 o
  -3   5   2     5576.27     5458.34    109.54 o
  -2   5   2      764.52      654.61     14.14 o
  -1   5   2     1972.01     1934.40     28.30 o
   0   5   2      620.23      686.80     12.05 o
   1   5   2     4333.17     4531.39     60.99 o
   2   5   2      299.96      341.82      8.87 o
   3   5   2    10084.79    10494.90    126.87 o
   4   5   2     2386.35     2374.09     36.30 o
   5   5   2        5.48        5.54      4.84 o
   6   5   2       30.96       38.24      7.58 o
   7   5   2        1.65        3.26     10.85 o
   8   5   2      276.20      279.69     34.12 o
   9   5   2       39.48       40.53     15.51 o
  10   5   2      177.74      170.64     18.15 o
 -11   6   2      121.43      149.46     18.72 o
 -10   6   2       63.62       78.36     14.97 o
  -9   6   2      455.11      521.23     18.38 o
  -8   6   2     1035.58     1044.67     22.88 o
  -7   6   2     2808.93     2777.93     47.35 o
  -6   6   2     4063.53     4097.80    133.69 o
  -5   6   2        5.90       12.19      5.16 o
  -4   6   2     1411.93     1421.10     42.50 o
  -3   6   2      112.93      136.44     12.31 o
  -2   6   2      140.84       90.65      7.76 o
  -1   6   2      520.80      433.24     14.42 o
   0   6   2     1454.41     1374.47     26.25 o
   1   6   2     4527.70     4421.80     68.82 o
   2   6   2     2303.95     2330.76     43.15 o
   3   6   2     5888.12     5827.22     79.87 o
   4   6   2       41.31       55.98      3.69 o
   5   6   2      198.16      193.42     13.80 o
   6   6   2      576.34      561.46     17.14 o
   7   6   2      146.49      151.49     20.32 o
   8   6   2      356.37      370.94     20.26 o
   9   6   2      313.02      318.56     21.35 o
  10   6   2      284.89      272.54     22.90 o
 -11   7   2       60.22       64.23     19.92 o
 -10   7   2        0.51       -4.71     14.83 o
  -9   7   2      120.67      118.93      9.39 o
  -8   7   2      371.59      378.37     18.86 o
  -7   7   2      198.49      212.96     14.74 o
  -6   7   2       32.75       19.88     14.34 o
  -5   7   2     1346.90     1377.07     25.25 o
  -4   7   2     3770.92     3798.40     63.54 o
  -3   7   2     1067.63     1090.15     19.84 o
  -2   7   2       25.38       19.51      4.68 o
  -1   7   2     1484.17     1509.03     34.81 o
   0   7   2      363.60      317.32      9.40 o
   1   7   2     4029.84     3897.46    136.67 o
   2   7   2      159.09      144.41      6.37 o
   3   7   2     2937.47     3069.88     77.16 o
   4   7   2      131.21      143.30     12.99 o
   5   7   2      240.92      239.61     10.49 o
   6   7   2      225.15      221.39     12.16 o
   7   7   2        5.86        7.17      9.08 o
   8   7   2      904.88      890.14     35.72 o
   9   7   2       35.04       30.28     16.60 o
  10   7   2       88.35       60.11     18.20 o
 -11   8   2        6.47       12.54     26.79 o
 -10   8   2      120.03      132.46     15.40 o
  -9   8   2      269.24      259.05     13.81 o
  -8   8   2       32.69       23.25      8.29 o
  -7   8   2       95.31       91.43     24.01 o
  -6   8   2     1373.51     1369.79     25.48 o
  -5   8   2       16.03       15.85      4.14 o
  -4   8   2        4.60        0.59      3.18 o
  -3   8   2        5.09        3.72      5.12 o
  -2   8   2        1.17       -0.08      4.59 o
  -1   8   2      431.66      464.23     16.71 o
   0   8   2     2649.94     2749.77     48.69 o
   1   8   2     1321.41     1328.51     27.44 o
   2   8   2      654.34      653.60     16.28 o
   3   8   2       45.24       37.48      8.01 o
   4   8   2        2.64        5.08      5.67 o
   5   8   2       16.56       34.68      9.76 o
   6   8   2      226.73      228.73     17.49 o
   7   8   2        0.09       20.51     11.10 o
   8   8   2      416.32      362.70     20.04 o
   9   8   2      496.50      436.25     26.96 o
 -11   9   2        5.47      -17.75     28.62 o
 -10   9   2      322.30      304.19     23.36 o
  -9   9   2      147.47      103.20     13.91 o
  -8   9   2      116.59      102.53     12.02 o
  -7   9   2       44.31       20.06      6.85 o
  -6   9   2      606.57      604.60     19.14 o
  -5   9   2     1569.50     1502.53     35.95 o
  -4   9   2      111.31      106.43      7.83 o
  -3   9   2      145.06      159.99      8.17 o
  -2   9   2     1389.36     1413.19     26.13 o
  -1   9   2     1482.02     1495.07     45.08 o
   0   9   2     2222.18     2335.08     81.66 o
   1   9   2      399.21      391.28     11.44 o
   2   9   2        3.85        2.23      4.98 o
   3   9   2      127.28      148.63     20.32 o
   4   9   2      105.00      110.31      8.46 o
   5   9   2      157.04      188.82     23.93 o
   6   9   2      745.04      733.13     23.71 o
   7   9   2      456.19      419.28     18.09 o
   8   9   2       53.80       39.61     14.77 o
   9   9   2      166.37      177.57     22.95 o
 -10  10   2       16.84       24.50     16.14 o
  -9  10   2       31.06       33.36      9.67 o
  -8  10   2      967.67     1036.99     68.78 o
  -7  10   2      110.33      134.64     23.10 o
  -6  10   2     1065.01     1048.39     28.85 o
  -5  10   2      541.22      531.34     16.12 o
  -4  10   2     1728.51     1710.21     55.24 o
  -3  10   2       22.12       37.59      9.70 o
  -2  10   2     1024.18     1006.95     20.90 o
  -1  10   2     1421.66     1348.60     58.85 o
   0  10   2      722.50      701.89     18.25 o
   1  10   2      850.69      823.77     26.99 o
   2  10   2     1256.29     1227.71     27.90 o
   3  10   2      782.77      731.91     19.98 o
   4  10   2       12.14       23.52      8.90 o
   5  10   2      180.15      167.02     11.40 o
   6  10   2      138.09      138.05     15.54 o
   7  10   2      562.04      587.43     30.17 o
   8  10   2        1.94       12.02     14.94 o
 -10  11   2       85.83      120.61     24.67 o
  -9  11   2      598.57      588.92     44.71 o
  -8  11   2      119.51      104.81     13.74 o
  -7  11   2        0.78        4.75      9.05 o
  -6  11   2       41.14       31.90      9.08 o
  -5  11   2      221.64      233.58     30.28 o
  -4  11   2        0.88       -2.68      6.37 o
  -3  11   2       27.93       52.13      8.71 o
  -2  11   2       29.50       39.22      6.67 o
  -1  11   2      308.90      328.44     19.98 o
   0  11   2      499.57      491.80     19.79 o
   1  11   2        9.46       12.67      7.70 o
   2  11   2     1249.87     1305.36     84.84 o
   3  11   2      900.48      919.64     25.94 o
   4  11   2      789.31      796.40     28.16 o
   5  11   2      512.04      525.92     30.88 o
   6  11   2      455.99      461.57     19.92 o
   7  11   2      876.72      880.18     38.35 o
   8  11   2       12.99        9.10     13.68 o
 -10  12   2      283.08      238.13     31.03 o
  -9  12   2      143.25       87.53     17.92 o
  -8  12   2      220.47      256.83     28.42 o
  -7  12   2      318.73      315.52     14.77 o
  -6  12   2       10.49       15.43      8.57 o
  -5  12   2       11.58       15.58      9.96 o
  -4  12   2      171.11      197.13     13.14 o
  -3  12   2       37.39       23.01     16.97 o
  -2  12   2      126.62      126.91     10.73 o
  -1  12   2       46.27       49.86     13.13 o
   0  12   2        2.05        0.09      8.63 o
   1  12   2      857.04      939.63     34.74 o
   2  12   2       18.68       25.37     13.59 o
   3  12   2      357.01      359.63     21.81 o
   4  12   2        5.44        1.72     10.93 o
   5  12   2       14.23        7.47      8.66 o
   6  12   2      418.23      314.52     21.65 o
   7  12   2      693.52      692.65     47.86 o
  -9  13   2      213.63      141.39     26.73 o
  -8  13   2      433.08      459.38     21.89 o
  -7  13   2      237.14      264.26     18.83 o
  -6  13   2        0.73       -4.19      7.99 o
  -5  13   2      159.84      158.46     12.90 o
  -4  13   2      658.11      705.84     22.81 o
  -3  13   2       11.98        2.75     12.34 o
  -2  13   2     1693.02     1789.22     54.93 o
  -1  13   2        5.40       14.39      8.99 o
   0  13   2      195.29      215.61     19.02 o
   1  13   2       55.84       75.82     15.89 o
   2  13   2        3.64        7.59     15.22 o
   3  13   2      562.22      576.58     35.66 o
   4  13   2       45.87       62.40     18.68 o
   5  13   2       60.00       55.97     19.54 o
   6  13   2       99.91      109.34     30.51 o
  -8  14   2      636.86      641.31     46.62 o
  -7  14   2      122.50       92.62     21.64 o
  -6  14   2      582.79      588.58     48.69 o
  -5  14   2      357.37      325.89     33.63 o
  -4  14   2      351.04      353.60     17.27 o
  -3  14   2     1443.41     1473.69     41.78 o
  -2  14   2      925.44      930.10     28.32 o
  -1  14   2        0.26       -5.17     10.19 o
   0  14   2      369.25      341.92     21.23 o
   1  14   2       11.99       10.02     11.61 o
   2  14   2       37.90       35.76     17.61 o
   3  14   2      563.99      602.51     28.64 o
   4  14   2       98.98       91.00     15.79 o
   5  14   2       90.09       88.11     29.05 o
  -7  15   2       72.51       63.02     26.48 o
  -6  15   2      285.79      308.40     20.98 o
  -5  15   2       40.63       45.12     11.35 o
  -4  15   2      229.08      249.87     43.02 o
  -3  15   2      792.58      806.03     26.52 o
  -2  15   2      551.36      585.25     23.30 o
  -1  15   2     1446.82     1500.47     42.53 o
   0  15   2      122.17      104.73     17.17 o
   1  15   2      148.67      155.10     31.54 o
   2  15   2      243.36      260.75     25.29 o
   3  15   2       16.29       -8.01     14.94 o
   4  15   2       15.52       32.75     16.84 o
  -6  16   2       22.95       38.25     19.49 o
  -5  16   2      794.74      766.37     83.17 o
  -4  16   2        0.44       -5.99     18.09 o
  -3  16   2      104.52      102.96     14.64 o
  -2  16   2      113.63      128.89     14.95 o
  -1  16   2      557.97      591.97     46.45 o
   0  16   2      445.42      464.52     22.70 o
   1  16   2       17.36        0.30     24.64 o
   2  16   2       24.23       45.20     22.98 o
   3  16   2       36.93       24.02     16.32 o
  -4  17   2       84.52       60.53     14.31 o
  -3  17   2      407.05      381.10     23.90 o
  -2  17   2      161.72      132.78     20.45 o
  -1  17   2       56.06       44.25     50.57 o
   0  17   2      235.56      216.51     21.85 o
   1  17   2        0.62       -0.89     14.83 o
   0 -18   3       50.33       26.98     16.78 o
   1 -18   3        0.42       19.06     18.12 o
   2 -18   3      240.26      265.81     22.03 o
   3 -18   3       82.26       73.61     14.09 o
   4 -18   3      177.01      165.09     25.82 o
  -2 -17   3      345.50      324.31     26.72 o
  -1 -17   3       71.35       57.93     17.94 o
   0 -17   3       86.76      146.37     18.89 o
   1 -17   3      115.26      118.28     20.35 o
   2 -17   3      151.31      140.54     14.85 o
   3 -17   3      131.55      135.02     18.12 o
   4 -17   3      106.86       89.81     18.06 o
   5 -17   3       22.76        8.53     14.25 o
   6 -17   3      344.12      298.41     24.79 o
  -4 -16   3      161.50      122.53     31.20 o
  -3 -16   3     1469.06     1575.96     66.46 o
  -2 -16   3      414.34      395.82     24.19 o
  -1 -16   3      222.47      266.22     20.92 o
   0 -16   3      839.39      835.15     66.89 o
   1 -16   3      197.59      173.57     19.58 o
   2 -16   3      161.76      165.21     20.75 o
   3 -16   3      193.94      182.98     14.27 o
   4 -16   3       49.10       29.08     12.73 o
   5 -16   3        2.35        0.00      5.72 o
   6 -16   3       45.22       28.74     14.37 o
   7 -16   3       61.78       64.23     18.78 o
  -5 -15   3      458.72      460.81     52.03 o
  -4 -15   3        1.78       10.55     15.94 o
  -3 -15   3     1892.24     1891.08     70.43 o
  -2 -15   3       93.05       89.25     18.99 o
  -1 -15   3        2.46       15.07     14.00 o
   0 -15   3       44.80       41.79     11.38 o
   1 -15   3      231.59      226.66     16.23 o
   2 -15   3      920.62      909.75     27.48 o
   3 -15   3     1314.02     1307.15     50.49 o
   4 -15   3      165.57      176.24     37.64 o
   5 -15   3       13.15       33.29     11.78 o
   6 -15   3        0.80        4.06     13.74 o
   7 -15   3       12.71        4.06     19.52 o
   8 -15   3       30.76       46.48     17.29 o
  -6 -14   3        9.26       37.20     21.52 o
  -5 -14   3      133.92      170.59     22.99 o
  -4 -14   3      341.98      372.16     26.02 o
  -3 -14   3     1059.50     1031.98     44.53 o
  -2 -14   3       38.82       25.19     13.65 o
  -1 -14   3      995.33     1081.17     36.14 o
   0 -14   3      255.15      207.60     12.61 o
   1 -14   3      319.40      276.99     14.45 o
   2 -14   3      717.99      717.19     23.93 o
   3 -14   3      377.77      390.53     16.97 o
   4 -14   3      276.20      279.63     13.45 o
   5 -14   3      465.07      500.61     48.66 o
   6 -14   3      206.60      210.89     18.78 o
   7 -14   3       57.15       77.11     13.85 o
   8 -14   3      456.92      516.62     28.28 o
   9 -14   3       77.72       83.98     18.43 o
  -7 -13   3      200.30      205.63     20.03 o
  -6 -13   3      227.78      235.81     22.64 o
  -5 -13   3     1274.15     1318.22     57.36 o
  -4 -13   3        1.77       44.39     17.57 o
  -3 -13   3        2.41        4.66     20.26 o
  -2 -13   3      194.34      168.60     17.37 o
  -1 -13   3       57.56       74.21     13.83 o
   0 -13   3      305.96      311.46     25.04 o
   1 -13   3      112.12      107.82     10.46 o
   2 -13   3     1840.70     1853.19     43.45 o
   3 -13   3      101.09      137.79     24.93 o
   4 -13   3     1063.30     1062.52     27.66 o
   5 -13   3       61.35       53.67      8.57 o
   6 -13   3        6.11        6.75      7.66 o
   7 -13   3       87.29       93.88     16.72 o
   8 -13   3       68.37       83.52     14.88 o
   9 -13   3      159.03      129.71     19.63 o
  -7 -12   3      567.05      582.73     26.04 o
  -6 -12   3      619.61      567.51     31.81 o
  -5 -12   3      589.28      596.23     25.78 o
  -4 -12   3       69.15       72.78     16.57 o
  -3 -12   3      178.44      165.59     18.92 o
  -2 -12   3      350.75      337.78     16.67 o
  -1 -12   3      885.26     1009.78     54.84 o
   0 -12   3       90.01      105.42      8.90 o
   1 -12   3      408.45      383.11     14.54 o
   2 -12   3       35.87       26.12     11.99 o
   3 -12   3      717.51      671.07     18.75 o
   4 -12   3      307.38      301.02     38.35 o
   5 -12   3       10.80       -1.13      5.34 o
   6 -12   3      203.88      196.99     12.66 o
   7 -12   3       99.09       87.98     14.83 o
   8 -12   3       72.58       89.30     16.72 o
   9 -12   3      428.29      440.26     27.13 o
  10 -12   3      135.48      113.34     21.41 o
  -8 -11   3        4.76       24.18     19.69 o
  -7 -11   3       35.52       35.38     13.96 o
  -6 -11   3      569.67      573.52     45.68 o
  -5 -11   3     1048.13     1001.59     36.37 o
  -4 -11   3      629.11      656.81     25.95 o
  -3 -11   3       88.57       67.09     13.50 o
  -2 -11   3       49.83        7.70     10.93 o
  -1 -11   3       45.85       62.82     11.36 o
   0 -11   3       13.04       14.05      8.50 o
   1 -11   3      216.41      201.45      8.19 o
   2 -11   3     1467.99     1366.47     35.29 o
   3 -11   3     2882.68     2772.19     54.24 o
   4 -11   3      230.96      210.66     11.52 o
   5 -11   3      562.82      551.18     16.18 o
   6 -11   3        1.90        4.06      7.99 o
   7 -11   3        5.11       15.40     12.02 o
   8 -11   3      382.84      416.50     21.47 o
   9 -11   3      324.20      307.57     18.49 o
  10 -11   3       91.95      102.92     18.95 o
  -9 -10   3      166.91      144.06     20.61 o
  -8 -10   3        7.95       -0.87     18.89 o
  -7 -10   3      179.43      179.14     20.44 o
  -6 -10   3        2.30        9.39     15.71 o
  -5 -10   3      351.74      352.06     35.81 o
  -4 -10   3      359.08      382.50     49.14 o
  -3 -10   3        2.88       -0.80      8.27 o
  -2 -10   3       35.80       29.68      7.72 o
  -1 -10   3     3257.41     3450.77    107.76 o
   0 -10   3     1764.43     1774.81     59.05 o
   1 -10   3     2809.26     2753.21     50.23 o
   2 -10   3      641.14      671.44     14.29 o
   3 -10   3     1406.80     1362.85     24.12 o
   4 -10   3        0.77        9.84      4.81 o
   5 -10   3      428.16      421.34     11.01 o
   6 -10   3     1103.47     1031.61     21.88 o
   7 -10   3      258.53      271.86     10.42 o
   8 -10   3     1093.96     1104.40     36.58 o
   9 -10   3      126.30      189.93     15.80 o
  10 -10   3      305.80      325.43     21.58 o
  11 -10   3       28.99       20.04     14.37 o
  -9  -9   3       23.04       -4.24     14.42 o
  -8  -9   3      192.37      201.60     22.26 o
  -7  -9   3      144.53      169.77     22.84 o
  -6  -9   3        1.66       20.01     15.17 o
  -5  -9   3      668.62      594.03     35.63 o
  -4  -9   3       61.39       59.04     11.68 o
  -3  -9   3      124.27      109.35     16.06 o
  -2  -9   3      444.03      409.15     12.31 o
  -1  -9   3      188.77      137.51     21.35 o
   0  -9   3      340.25      345.44     14.08 o
   1  -9   3     7670.43     7614.51    232.84 o
   2  -9   3     1136.68     1121.40     47.94 o
   3  -9   3     4728.12     4749.01    116.89 o
   4  -9   3     1370.05     1381.53     30.11 o
   5  -9   3        4.48        1.69      4.67 o
   6  -9   3     1510.58     1520.36     30.91 o
   7  -9   3      212.36      246.88     20.55 o
   8  -9   3      408.38      384.91     15.00 o
   9  -9   3      176.75      217.24     14.08 o
  10  -9   3     1253.59     1334.75     48.94 o
  11  -9   3        3.19       15.97     14.94 o
 -10  -8   3      772.51      806.56     43.51 o
  -9  -8   3      103.72       88.09     26.73 o
  -8  -8   3     1367.02     1433.30     47.18 o
  -7  -8   3      264.76      260.84     29.88 o
  -6  -8   3       33.57       31.69     25.22 o
  -5  -8   3      696.49      650.69     23.24 o
  -4  -8   3        9.77        2.46      6.67 o
  -3  -8   3       37.33       41.09      7.13 o
  -2  -8   3      536.56      665.63     44.19 o
  -1  -8   3        4.96       20.10      7.13 o
   0  -8   3       12.42       16.32      4.10 o
   1  -8   3      498.95      545.46     12.28 o
   2  -8   3      293.40      304.22     17.49 o
   3  -8   3     1657.10     1632.69     63.91 o
   4  -8   3       28.13       34.03      3.72 o
   5  -8   3        0.80       -1.14      3.47 o
   6  -8   3     1289.69     1291.65     32.83 o
   7  -8   3      228.13      220.36     16.77 o
   8  -8   3     1333.23     1418.21     34.23 o
   9  -8   3      602.78      610.85     21.29 o
  10  -8   3       20.67       15.40     12.59 o
  11  -8   3      108.79      119.52     16.72 o
 -10  -7   3       98.69       96.23     20.66 o
  -9  -7   3      128.09      133.47     20.66 o
  -8  -7   3     1612.43     1601.06     49.07 o
  -7  -7   3      180.44      176.94     14.18 o
  -6  -7   3     2259.32     2154.56     53.38 o
  -5  -7   3      760.35      799.14     25.77 o
  -4  -7   3      148.58      174.20     12.23 o
  -3  -7   3     3681.81     3785.75     93.85 o
  -2  -7   3       74.49       76.71      5.63 o
  -1  -7   3      538.64      595.19     14.28 o
   0  -7   3        9.28        8.90      3.41 o
   1  -7   3        1.33        1.22      2.47 o
   2  -7   3       40.15       23.40      2.60 o
   3  -7   3      154.54      190.63      4.76 o
   4  -7   3       63.56       55.95      3.41 o
   5  -7   3        7.65       12.44      4.05 o
   6  -7   3      121.51      128.99      5.58 o
   7  -7   3       18.87       37.34     13.22 o
   8  -7   3     2191.05     2190.08     47.05 o
   9  -7   3      584.21      559.90     18.09 o
  10  -7   3       37.08       46.83     10.13 o
  11  -7   3      128.17       97.14     15.11 o
 -10  -6   3     1054.26     1014.58     45.69 o
  -9  -6   3      516.66      522.42     25.91 o
  -8  -6   3      944.07      972.65     32.15 o
  -7  -6   3     1469.92     1400.98     41.73 o
  -6  -6   3      435.60      415.05     17.22 o
  -5  -6   3      413.76      392.83     18.46 o
  -4  -6   3       38.47       45.15      7.03 o
  -3  -6   3     1983.51     1980.18     37.77 o
  -2  -6   3      116.42       83.52      4.91 o
  -1  -6   3    10135.88    10180.29    146.45 o
   0  -6   3       95.38      129.47      4.81 o
   1  -6   3     3920.95     4117.03     99.49 o
   2  -6   3        0.77        9.29      2.39 o
   3  -6   3      140.09      155.45      3.99 o
   4  -6   3      906.50      919.07     32.74 o
   5  -6   3      791.38      783.33     13.97 o
   6  -6   3     2340.09     2298.55     34.35 o
   7  -6   3     5288.52     5280.97     82.34 o
   8  -6   3       22.25       22.90      6.87 o
   9  -6   3      945.12     1003.48     27.31 o
  10  -6   3       85.87      102.92     11.68 o
  11  -6   3       60.61      101.44     17.86 o
 -11  -5   3      250.88      236.65     27.25 o
 -10  -5   3      124.27      100.32     20.30 o
  -9  -5   3      185.42      204.14     20.72 o
  -8  -5   3      425.70      429.99     34.69 o
  -7  -5   3        3.46        3.69     11.51 o
  -6  -5   3     1139.13     1189.64     32.60 o
  -5  -5   3     1755.74     1805.74     43.12 o
  -4  -5   3     2392.74     2291.71     51.01 o
  -3  -5   3     1763.28     1604.52     43.19 o
  -2  -5   3     2508.95     2586.96     58.33 o
  -1  -5   3     7018.26     7711.02    102.84 o
   0  -5   3      490.21      497.67      8.97 o
   1  -5   3       26.51       36.24      1.91 o
   2  -5   3      381.23      429.94      9.42 o
   3  -5   3      786.57      817.44     10.63 o
   4  -5   3      108.83       90.96      3.44 o
   5  -5   3        3.27       14.69      2.98 o
   6  -5   3     1052.22     1021.18     17.30 o
   7  -5   3       96.83      114.99      7.20 o
   8  -5   3      912.19      876.81     19.49 o
   9  -5   3     1005.91     1024.78     27.59 o
  10  -5   3       45.05       35.49     13.11 o
  11  -5   3       25.96       13.22     15.51 o
  12  -5   3      279.58      267.84     22.73 o
 -11  -4   3      176.50      180.15     23.76 o
 -10  -4   3      206.85      192.28     22.46 o
  -9  -4   3      862.95      827.34     32.10 o
  -8  -4   3      104.67       97.90     14.81 o
  -7  -4   3      214.55      202.17     12.48 o
  -6  -4   3      718.06      707.98     23.39 o
  -5  -4   3      422.42      441.27     11.86 o
  -4  -4   3     1042.50     1245.92     25.01 o
  -3  -4   3      504.37      470.58     11.31 o
  -2  -4   3    11633.05    12256.67    352.39 o
  -1  -4   3    11315.91    11539.51    282.78 o
   0  -4   3     1568.22     1464.40     42.22 o
   1  -4   3        9.25        3.57      3.43 o
   2  -4   3       68.13       76.73      2.22 o
   3  -4   3       61.44       54.66      2.49 o
   4  -4   3      475.13      505.21     15.03 o
   5  -4   3     1582.73     1483.58     23.72 o
   6  -4   3      486.96      467.67     16.17 o
   7  -4   3      106.43      127.88      6.30 o
   8  -4   3     1129.79     1162.86     42.82 o
   9  -4   3       85.79       87.07     12.94 o
  10  -4   3      175.88      174.42     15.17 o
  11  -4   3        5.34        1.72      8.64 o
  12  -4   3       30.16        7.96     17.69 o
 -11  -3   3       64.08       36.64     19.41 o
 -10  -3   3      135.53      110.83     15.98 o
  -9  -3   3      188.65      156.58     13.51 o
  -8  -3   3       43.05       46.73     24.36 o
  -7  -3   3       27.37       30.76      4.12 o
  -6  -3   3     1807.95     1861.61     37.43 o
  -5  -3   3      160.07      131.77      8.62 o
  -4  -3   3     6020.02     6106.02    108.71 o
  -3  -3   3      715.98      672.99     14.25 o
  -2  -3   3      440.24      501.00      8.34 o
  -1  -3   3      688.41      640.39     23.61 o
   0  -3   3       51.98       75.22      2.35 o
   1  -3   3        7.43        5.01      1.46 o
   2  -3   3      166.12      146.39      2.62 o
   3  -3   3     3991.67     3862.52     37.86 o
   4  -3   3     5201.26     5094.58     64.91 o
   5  -3   3      163.59      169.39      4.90 o
   6  -3   3      179.15      190.67      5.78 o
   7  -3   3       28.86       25.76      4.98 o
   8  -3   3      368.41      357.28     12.59 o
   9  -3   3      140.67      155.36     13.74 o
  10  -3   3      471.86      477.18     15.68 o
  11  -3   3       95.36       70.52     15.28 o
  12  -3   3       24.96       13.22     18.95 o
 -11  -2   3       63.73       72.13     18.26 o
 -10  -2   3      925.40      875.89     34.69 o
  -9  -2   3      287.89      312.44     20.41 o
  -8  -2   3      900.50      924.37     31.84 o
  -7  -2   3       20.37       30.12     10.12 o
  -6  -2   3     1204.93     1227.56     34.37 o
  -5  -2   3     3066.38     3245.26     70.33 o
  -4  -2   3     5150.66     5182.92     97.45 o
  -3  -2   3     1290.43     1300.49     21.13 o
  -2  -2   3      698.62      752.99     12.61 o
  -1  -2   3     2804.98     2863.12     62.74 o
   0  -2   3     2957.69     3189.14    113.49 o
   1  -2   3      238.39      310.99     10.96 o
   2  -2   3    13114.34    11833.32    156.39 o
   3  -2   3     1489.61     1537.78     15.93 o
   4  -2   3     1837.53     1750.98     22.53 o
   5  -2   3     3310.62     3400.80     47.60 o
   6  -2   3      556.64      536.76     11.71 o
   7  -2   3       44.30       36.57      7.07 o
   8  -2   3       41.46       42.69      6.36 o
   9  -2   3      136.57      135.78     12.82 o
  10  -2   3       10.11        4.06     13.17 o
  11  -2   3       59.13       26.22     15.91 o
  12  -2   3        1.34       22.21     13.74 o
 -11  -1   3      174.99      228.63     22.44 o
 -10  -1   3      320.09      333.10     57.59 o
  -9  -1   3       49.42       48.32     14.00 o
  -8  -1   3       62.99       83.71     15.80 o
  -7  -1   3        1.14       19.97      9.27 o
  -6  -1   3      769.21      764.23     22.89 o
  -5  -1   3     3411.23     3192.90     64.02 o
  -4  -1   3     5438.55     5292.49    104.59 o
  -3  -1   3     1208.29     1172.21     20.87 o
  -2  -1   3       62.04       57.53      3.60 o
  -1  -1   3     2489.92     2464.39     33.09 o
   0  -1   3    21862.39    22524.75    854.91 o
   1  -1   3     7280.27     7723.13    273.48 o
   2  -1   3      378.57      529.79      7.73 o
   3  -1   3      679.72      712.16     17.92 o
   4  -1   3     5075.99     4938.62     89.21 o
   5  -1   3     6102.04     6142.29     95.85 o
   6  -1   3      370.92      364.59      8.71 o
   7  -1   3       15.82       13.25      4.55 o
   8  -1   3       10.17        7.83      5.90 o
   9  -1   3      126.45      136.30     13.97 o
  10  -1   3      619.03      613.19     26.05 o
  11  -1   3      171.52      210.20     19.41 o
  12  -1   3       77.09       66.57     14.43 o
 -12   0   3        6.43       -5.15     19.46 o
 -11   0   3       14.59       11.39     15.34 o
 -10   0   3      131.48       92.98     14.33 o
  -9   0   3       99.39       88.57     23.99 o
  -8   0   3      483.97      455.48     19.49 o
  -7   0   3        3.23       18.15      9.25 o
  -6   0   3      264.46      254.08     25.53 o
  -5   0   3      503.30      530.46     18.63 o
  -4   0   3     1896.85     2097.41     68.95 o
  -3   0   3     2824.44     2644.59     70.04 o
  -2   0   3     6610.66     6538.86     84.28 o
  -1   0   3     1016.03      977.12     15.87 o
   0   0   3      969.04      939.64     30.80 o
   1   0   3    48016.50    46008.15   1045.08 o
   2   0   3     7003.91     7065.31    285.90 o
   3   0   3      738.18      787.62      8.99 o
   4   0   3     1668.21     1568.08     28.42 o
   5   0   3     2695.39     2759.45     38.62 o
   6   0   3     1344.52     1265.32     20.83 o
   7   0   3     1143.66     1132.37     25.50 o
   8   0   3      545.18      560.47     17.69 o
   9   0   3      341.83      372.77     17.57 o
  10   0   3      379.54      421.43     19.63 o
  11   0   3      227.65      240.37     22.27 o
 -12   1   3       13.39       14.83     18.78 o
 -11   1   3       23.80        9.10     19.35 o
 -10   1   3       27.10       33.44     20.26 o
  -9   1   3       19.79       -4.44     20.29 o
  -8   1   3       52.23       44.45     15.17 o
  -7   1   3       32.89       23.65     17.20 o
  -6   1   3        2.76        4.87      8.12 o
  -5   1   3      166.12      208.46     28.68 o
  -4   1   3     4637.01     4760.96     80.83 o
  -3   1   3     3945.27     3693.27     52.26 o
  -2   1   3       24.22       44.20      3.98 o
  -1   1   3     1029.43     1090.77     15.95 o
   0   1   3      272.83      282.50      5.24 o
   1   1   3     4909.56     5270.20    213.81 o
   2   1   3     7282.20     7762.26    258.37 o
   3   1   3     1330.76     1358.46     31.71 o
   4   1   3     1092.80     1028.91     13.99 o
   5   1   3       73.98       82.38      3.92 o
   6   1   3      410.56      386.89     17.37 o
   7   1   3       94.81       95.05      6.61 o
   8   1   3      157.39      155.99      9.73 o
   9   1   3       13.08       15.97      9.73 o
  10   1   3        6.16       -3.38     14.20 o
  11   1   3      321.11      305.91     24.27 o
 -12   2   3      191.69      203.33     26.62 o
 -11   2   3       11.96       13.74     19.52 o
 -10   2   3       69.09       85.76     20.61 o
  -9   2   3        3.70       -1.08     12.57 o
  -8   2   3     2273.93     2238.05     54.35 o
  -7   2   3       54.71       56.84      8.25 o
  -6   2   3       49.74       41.36      8.80 o
  -5   2   3     4645.62     4897.86    184.75 o
  -4   2   3      133.49      149.45      5.16 o
  -3   2   3        9.34        0.76      2.56 o
  -2   2   3       73.43       72.27      2.63 o
  -1   2   3     2851.34     2892.93     45.07 o
   0   2   3     1851.94     1844.48     55.58 o
   1   2   3       69.55       57.78      5.27 o
   2   2   3      466.35      479.25      6.66 o
   3   2   3      265.14      313.49      6.78 o
   4   2   3      709.44      708.46     13.42 o
   5   2   3      274.78      292.61     12.31 o
   6   2   3     2109.80     2143.81     46.57 o
   7   2   3      898.87      873.43     21.68 o
   8   2   3      240.66      230.81     13.80 o
   9   2   3      250.26      263.15     16.31 o
  10   2   3      194.34      199.27     18.89 o
  11   2   3      328.78      302.53     22.50 o
 -12   3   3      889.68      991.40     42.19 o
 -11   3   3       59.15       69.32     17.92 o
 -10   3   3       91.95       77.32     16.10 o
  -9   3   3      306.21      308.54     16.92 o
  -8   3   3       65.21       75.67     12.32 o
  -7   3   3      877.35      860.53     25.76 o
  -6   3   3      884.57      829.83     19.13 o
  -5   3   3     2736.55     2822.93     49.35 o
  -4   3   3     2372.25     2481.48     41.27 o
  -3   3   3     2950.29     3008.03     74.85 o
  -2   3   3      222.63      256.12      5.89 o
  -1   3   3       27.53       29.19      2.38 o
   0   3   3     4742.99     4722.42     88.76 o
   1   3   3     1523.70     1530.55     20.48 o
   2   3   3     2776.75     2773.16     32.06 o
   3   3   3     2299.84     2075.93     32.60 o
   4   3   3     1608.72     1498.53     24.90 o
   5   3   3     2098.41     2071.14     34.97 o
   6   3   3        2.38       11.26     17.49 o
   7   3   3     1627.02     1575.91     40.70 o
   8   3   3      575.34      548.62     21.29 o
   9   3   3        2.97       14.31     10.88 o
  10   3   3       17.55      -11.51     11.51 o
  11   3   3      278.39      243.34     21.64 o
 -12   4   3       21.12       -7.44     17.23 o
 -11   4   3       96.04       91.59     17.40 o
 -10   4   3      160.50      178.55     14.30 o
  -9   4   3       23.30       10.57      8.92 o
  -8   4   3      169.68      129.08     13.42 o
  -7   4   3     3124.41     3345.86     63.80 o
  -6   4   3      766.87      753.58     20.41 o
  -5   4   3      866.84      972.58     63.63 o
  -4   4   3      151.24      149.73     10.88 o
  -3   4   3      429.32      418.06     10.32 o
  -2   4   3     1184.38     1016.61     17.58 o
  -1   4   3      933.56      954.40     15.58 o
   0   4   3        3.57        8.82      2.00 o
   1   4   3     1048.52      918.43     33.43 o
   2   4   3     2534.42     2412.05     31.68 o
   3   4   3     2482.84     2422.59     33.09 o
   4   4   3        1.46        2.47      2.74 o
   5   4   3      988.50      979.97     20.40 o
   6   4   3       81.10       77.47     16.03 o
   7   4   3      331.32      339.14     13.34 o
   8   4   3     2641.76     2580.03     70.47 o
   9   4   3      466.26      486.63     23.24 o
  10   4   3       79.83       90.22     13.62 o
  11   4   3       14.58       27.48     18.32 o
 -11   5   3      129.76      156.56     18.55 o
 -10   5   3       20.58       14.13     11.26 o
  -9   5   3       48.31       33.78     11.29 o
  -8   5   3     1511.38     1373.66     39.70 o
  -7   5   3     4223.68     4259.74    106.59 o
  -6   5   3       97.35      117.66     14.80 o
  -5   5   3     1041.09     1007.69     22.76 o
  -4   5   3      313.24      317.08     21.75 o
  -3   5   3      304.12      305.23      9.10 o
  -2   5   3     3258.29     3266.15     50.56 o
  -1   5   3       90.12      121.94      5.27 o
   0   5   3      162.41      157.89      4.33 o
   1   5   3       32.21       22.41      2.52 o
   2   5   3        1.64        5.08      2.63 o
   3   5   3     3805.15     3616.86     49.52 o
   4   5   3     1544.87     1561.35     45.14 o
   5   5   3     2950.57     2894.59    125.02 o
   6   5   3      113.35      111.83     13.65 o
   7   5   3      422.80      402.41     15.43 o
   8   5   3      629.11      620.35     27.42 o
   9   5   3        3.44       10.88     14.83 o
  10   5   3      838.93      850.64     39.10 o
 -11   6   3        1.33       20.66     20.04 o
 -10   6   3       11.85        6.59     13.71 o
  -9   6   3       78.89       58.88      8.10 o
  -8   6   3     1333.12     1456.15     34.12 o
  -7   6   3     1150.94     1219.62     27.52 o
  -6   6   3     4864.10     4778.06     87.41 o
  -5   6   3       52.43       43.22     10.28 o
  -4   6   3      353.28      348.14     29.85 o
  -3   6   3     2096.15     1994.04     36.44 o
  -2   6   3      315.20      348.39      8.59 o
  -1   6   3      717.68      859.14     45.79 o
   0   6   3     1188.69     1223.29     28.36 o
   1   6   3      368.27      407.93     10.62 o
   2   6   3       40.18       40.47      9.24 o
   3   6   3       19.85       15.31      5.44 o
   4   6   3       12.85       17.83      3.71 o
   5   6   3     1974.34     1858.87     37.00 o
   6   6   3       18.45       13.19      9.73 o
   7   6   3       35.54       27.40     11.45 o
   8   6   3      570.27      619.15     25.02 o
   9   6   3       69.08       64.63     14.25 o
  10   6   3      299.60      329.78     26.96 o
 -11   7   3      169.75      204.70     28.74 o
 -10   7   3     1411.75     1225.88    104.41 o
  -9   7   3       99.75      105.58     32.94 o
  -8   7   3      671.80      599.97     23.10 o
  -7   7   3       50.69       39.95      8.11 o
  -6   7   3     1187.58     1154.77     26.76 o
  -5   7   3        3.76        6.00      6.31 o
  -4   7   3     2107.67     2035.18     74.73 o
  -3   7   3      736.75      712.31     29.68 o
  -2   7   3      137.96      136.30      4.95 o
  -1   7   3     5875.60     5756.16    109.07 o
   0   7   3      160.56      144.40      6.23 o
   1   7   3      674.64      808.71     15.31 o
   2   7   3      761.47      769.46     17.67 o
   3   7   3      372.45      346.50     16.69 o
   4   7   3      385.15      354.90      9.48 o
   5   7   3      301.55      290.61     12.07 o
   6   7   3       88.25       68.14      8.59 o
   7   7   3       19.22       26.63     14.34 o
   8   7   3       22.70       26.96     14.43 o
   9   7   3      369.12      383.99     27.19 o
  10   7   3      442.30      401.96     27.82 o
 -11   8   3      163.04      214.38     36.41 o
 -10   8   3     1490.23     1590.62     59.96 o
  -9   8   3      154.83      172.09     15.54 o
  -8   8   3     1775.62     1867.05     70.70 o
  -7   8   3      366.84      370.82     12.34 o
  -6   8   3      273.29      296.42     10.88 o
  -5   8   3      310.93      345.09     14.94 o
  -4   8   3      576.43      568.91     30.94 o
  -3   8   3      242.98      224.69     10.22 o
  -2   8   3       14.50        4.02      5.17 o
  -1   8   3     8103.92     8289.87    158.63 o
   0   8   3      658.84      664.50     14.75 o
   1   8   3     5286.84     5402.61     92.95 o
   2   8   3      700.59      723.17     18.07 o
   3   8   3      330.43      306.59     19.18 o
   4   8   3     1102.04     1088.57     53.06 o
   5   8   3      141.99      152.59     23.90 o
   6   8   3       27.84       25.77      7.59 o
   7   8   3      486.65      498.31     22.44 o
   8   8   3      121.33      142.54     17.12 o
   9   8   3      324.83      337.62     21.98 o
 -11   9   3        7.07        6.30     21.18 o
 -10   9   3       55.00       40.19     28.22 o
  -9   9   3      251.46      274.44     16.79 o
  -8   9   3      538.90      587.95     54.64 o
  -7   9   3       26.21       19.58     10.88 o
  -6   9   3      791.74      728.75     20.54 o
  -5   9   3      926.38      940.93     23.57 o
  -4   9   3     1687.45     1584.97     36.29 o
  -3   9   3     4030.44     4139.40     78.27 o
  -2   9   3      439.80      406.24     12.97 o
  -1   9   3     2278.49     2291.04     54.21 o
   0   9   3     2714.05     2592.54     49.56 o
   1   9   3     1401.72     1490.89     30.76 o
   2   9   3      917.69      947.45     23.14 o
   3   9   3      125.21      113.58      7.80 o
   4   9   3      596.22      607.35     27.93 o
   5   9   3        1.85       -1.86      7.61 o
   6   9   3      902.97      934.30     54.32 o
   7   9   3       12.83       15.40     12.59 o
   8   9   3       23.23       12.02     14.94 o
   9   9   3       35.16       16.54     20.04 o
 -10  10   3       46.72       64.23     23.01 o
  -9  10   3      263.81      259.96     18.23 o
  -8  10   3        3.60       16.33      8.19 o
  -7  10   3      229.50      223.55     13.74 o
  -6  10   3       34.83       46.72      8.62 o
  -5  10   3      111.06      121.69     10.23 o
  -4  10   3      498.58      476.53     33.26 o
  -3  10   3      705.71      738.97     18.99 o
  -2  10   3        1.93        3.06      6.15 o
  -1  10   3     1855.43     1909.90     39.46 o
   0  10   3       13.75       -1.97     10.16 o
   1  10   3        3.71       11.25      5.27 o
   2  10   3      332.14      365.30     19.86 o
   3  10   3      127.28      103.83      8.33 o
   4  10   3       68.51       65.94     10.39 o
   5  10   3       62.30       78.70      8.56 o
   6  10   3      542.45      550.23     20.34 o
   7  10   3      119.02      106.36     18.78 o
   8  10   3      340.10      348.27     23.24 o
 -10  11   3      659.91      705.30     45.74 o
  -9  11   3        6.68       -2.98     12.87 o
  -8  11   3      259.47      229.98     14.48 o
  -7  11   3      100.81      105.68     11.31 o
  -6  11   3       86.57      100.63     10.30 o
  -5  11   3        5.28       10.07      7.86 o
  -4  11   3     1184.95     1134.23     26.81 o
  -3  11   3       19.70        4.07     16.03 o
  -2  11   3     1421.42     1400.82     35.10 o
  -1  11   3       91.65       72.85     12.99 o
   0  11   3      180.03      181.87     12.76 o
   1  11   3       50.35       45.29      6.73 o
   2  11   3      644.58      671.10     28.85 o
   3  11   3       22.48       19.74      6.37 o
   4  11   3      484.69      473.71     18.07 o
   5  11   3      591.56      610.06     23.60 o
   6  11   3      402.10      414.56     25.36 o
   7  11   3      395.02      395.32     24.73 o
  -9  12   3        7.24        5.74     14.32 o
  -8  12   3      883.01      916.62     32.15 o
  -7  12   3       65.38       41.97     13.73 o
  -6  12   3      258.93      245.20     15.77 o
  -5  12   3      186.25      194.89     12.21 o
  -4  12   3        5.92        6.62     18.29 o
  -3  12   3     1065.89     1064.03     29.74 o
  -2  12   3      844.65      838.38     39.15 o
  -1  12   3       12.55        9.47     15.77 o
   0  12   3      337.70      362.19     20.56 o
   1  12   3      437.84      421.68     19.79 o
   2  12   3      885.69      893.43     33.34 o
   3  12   3      538.70      577.00     36.12 o
   4  12   3      381.12      432.66     25.87 o
   5  12   3      300.01      299.16     18.95 o
   6  12   3       37.95       40.53     20.72 o
   7  12   3      188.62      149.46     31.60 o
  -9  13   3       22.00       18.95     30.40 o
  -8  13   3       42.27       17.07     20.03 o
  -7  13   3        8.55       21.97     19.46 o
  -6  13   3      133.45      112.06     12.37 o
  -5  13   3       34.90       32.69     11.16 o
  -4  13   3       67.40       62.38     22.33 o
  -3  13   3      411.01      458.36     36.21 o
  -2  13   3       45.71       52.60      9.74 o
  -1  13   3      549.09      549.95     19.69 o
   0  13   3      523.05      508.21     40.41 o
   1  13   3       78.01       75.79     21.47 o
   2  13   3      143.96      175.37     16.57 o
   3  13   3     1209.84     1267.36     46.78 o
   4  13   3        7.07       25.77     13.53 o
   5  13   3      596.42      511.19     29.04 o
   6  13   3       63.71       26.96     27.59 o
  -8  14   3      164.27      194.14     20.04 o
  -7  14   3      226.90      245.76     28.76 o
  -6  14   3        2.41      -13.23     14.45 o
  -5  14   3       30.88       36.13     11.29 o
  -4  14   3      130.30      132.68     13.44 o
  -3  14   3       15.09       21.54     14.63 o
  -2  14   3        1.42       -0.14     11.13 o
  -1  14   3      745.79      777.67     24.93 o
   0  14   3      544.42      492.01     27.40 o
   1  14   3      191.18      216.29     21.57 o
   2  14   3      290.24      312.59     21.16 o
   3  14   3      219.91      220.51     24.33 o
   4  14   3      424.55      453.23     33.06 o
   5  14   3      173.05      179.52     34.63 o
  -7  15   3       58.49       56.72     15.81 o
  -6  15   3      513.53      478.26     23.76 o
  -5  15   3       95.94       94.03     19.46 o
  -4  15   3       34.38       27.26     12.14 o
  -3  15   3        8.87       17.92      9.98 o
  -2  15   3       98.62      105.56     14.74 o
  -1  15   3      226.15      241.86     23.47 o
   0  15   3      275.41      266.49     23.98 o
   1  15   3       39.19       44.25     25.79 o
   2  15   3       27.57       -7.94     12.51 o
   3  15   3       35.71       62.94     21.56 o
   4  15   3      262.96      215.10     50.46 o
  -6  16   3      694.85      623.25     37.98 o
  -5  16   3      275.25      273.15     19.57 o
  -4  16   3      485.55      524.52     25.70 o
  -3  16   3       80.81       72.04     14.23 o
  -2  16   3        3.43       -7.96     12.63 o
  -1  16   3       42.41       34.69     13.22 o
   0  16   3       13.47        5.29     11.66 o
   1  16   3      155.97      150.82     39.84 o
   2  16   3        1.31       -3.69     14.65 o
  -4  17   3      650.32      600.26     30.57 o
  -3  17   3        6.05       -6.11     15.24 o
  -2  17   3       91.39       59.07     18.51 o
  -1  17   3      452.19      453.10     34.55 o
   0  17   3       67.83       48.35     15.47 o
   0 -18   4      135.06      133.14     16.01 o
   1 -18   4        8.04       10.42     13.51 o
   2 -18   4       27.54       39.19     13.74 o
   3 -18   4      491.05      503.63     36.52 o
   4 -18   4        1.17       12.02     15.46 o
  -2 -17   4      123.03      117.46     16.31 o
  -1 -17   4        7.59        3.04      7.16 o
   0 -17   4       18.13       -1.43     13.33 o
   1 -17   4      125.67      113.76     27.10 o
   2 -17   4      986.91     1009.08     64.74 o
   3 -17   4     1171.62     1137.54     46.48 o
   4 -17   4      998.28     1090.15     50.55 o
   5 -17   4        6.06      -18.72     18.72 o
   6 -17   4       48.22       54.32     22.21 o
  -4 -16   4      100.67       81.02     23.74 o
  -3 -16   4      702.96      776.02     43.79 o
  -2 -16   4       21.02       39.17     17.49 o
  -1 -16   4       73.33       67.26     14.56 o
   0 -16   4        3.10       -7.75     14.25 o
   1 -16   4      129.17      124.32     13.55 o
   2 -16   4     1070.02      943.97     31.74 o
   3 -16   4      943.79      939.65     55.18 o
   4 -16   4      478.53      454.31     43.28 o
   5 -16   4       83.47       96.23     20.66 o
   6 -16   4      509.24      631.11     34.86 o
   7 -16   4       15.31        2.86     17.23 o
  -5 -15   4      335.87      338.83     26.12 o
  -4 -15   4      102.93       86.47     16.53 o
  -3 -15   4       68.46       87.52     16.99 o
  -2 -15   4      105.15      113.29     20.38 o
  -1 -15   4      246.30      268.90     19.86 o
   0 -15   4       26.20       35.60     13.22 o
   1 -15   4       34.35       31.19      9.34 o
   2 -15   4     1534.74     1557.98     44.35 o
   3 -15   4      148.34      141.07     13.38 o
   4 -15   4      628.07      536.52     20.75 o
   5 -15   4      320.58      293.49     22.15 o
   6 -15   4        2.58       -4.52     11.39 o
   7 -15   4      188.92      217.24     20.44 o
   8 -15   4      519.72      421.43     30.45 o
  -6 -14   4      236.43      222.02     33.72 o
  -5 -14   4        5.80       28.56     20.29 o
  -4 -14   4        2.36      -13.82     13.82 o
  -3 -14   4       88.30      117.26     19.26 o
  -2 -14   4        8.01       22.41     14.63 o
  -1 -14   4      355.15      342.23     19.99 o
   0 -14   4       13.72       -3.54      7.75 o
   1 -14   4       14.25       23.62      8.31 o
   2 -14   4      102.32       94.74     18.89 o
   3 -14   4      142.94      126.40     19.95 o
   4 -14   4     1461.01     1498.56     38.66 o
   5 -14   4       52.89       63.80     11.83 o
   6 -14   4      374.77      420.40     21.58 o
   7 -14   4        5.51       18.32     13.11 o
   8 -14   4      225.91      225.77     20.15 o
   9 -14   4      919.51      853.39     43.33 o
  -7 -13   4     1345.84     1309.13     59.34 o
  -6 -13   4      626.39      615.78     48.26 o
  -5 -13   4      948.25     1027.87     42.32 o
  -4 -13   4       15.59       37.38     28.62 o
  -3 -13   4        2.65       13.19     10.76 o
  -2 -13   4     1811.15     1919.41     62.98 o
  -1 -13   4     1805.21     1829.05     59.12 o
   0 -13   4       12.60       28.23      8.01 o
   1 -13   4      607.72      604.01     20.34 o
   2 -13   4      140.19      137.73     10.25 o
   3 -13   4      153.43      144.09     11.14 o
   4 -13   4      219.20      220.11     12.58 o
   5 -13   4        3.28        3.15      9.96 o
   6 -13   4      142.72      155.99     16.14 o
   7 -13   4       11.79       15.97     12.02 o
   8 -13   4      415.59      350.04     21.47 o
   9 -13   4      675.29      631.11     32.46 o
  -7 -12   4      623.49      633.68     31.85 o
  -6 -12   4      102.57      132.21     26.22 o
  -5 -12   4      943.19      891.48     47.91 o
  -4 -12   4      174.51      179.55     15.84 o
  -3 -12   4      375.17      331.61     18.78 o
  -2 -12   4      183.25      226.42     14.66 o
  -1 -12   4      805.88      771.96     33.23 o
   0 -12   4     3448.15     3485.77     71.60 o
   1 -12   4      101.32      105.46      8.63 o
   2 -12   4       16.96       22.40      8.13 o
   3 -12   4      103.90      112.36     31.14 o
   4 -12   4      294.87      283.84     13.18 o
   5 -12   4      319.53      301.17     12.96 o
   6 -12   4       73.39      106.82     14.83 o
   7 -12   4      144.65      139.10     15.80 o
   8 -12   4     1132.27     1190.32     39.61 o
   9 -12   4       27.86       26.22     11.51 o
  10 -12   4       75.28       60.85     14.20 o
  -8 -11   4        0.56      -10.87     13.13 o
  -7 -11   4      816.39      833.95     38.11 o
  -6 -11   4      141.20      144.93     19.33 o
  -5 -11   4      712.24      757.77     29.32 o
  -4 -11   4     1146.44     1038.63     68.81 o
  -3 -11   4       23.64       35.20     12.63 o
  -2 -11   4      305.27      349.06     16.67 o
  -1 -11   4      159.07      176.66      9.70 o
   0 -11   4     1931.70     2092.23    115.83 o
   1 -11   4      331.72      359.09     10.55 o
   2 -11   4       83.49       78.43      5.81 o
   3 -11   4        1.68        2.64      8.59 o
   4 -11   4      826.20      765.54     25.93 o
   5 -11   4       79.01       76.87      8.24 o
   6 -11   4      866.23      849.26     22.96 o
   7 -11   4       14.46       12.02      9.79 o
   8 -11   4      538.80      572.44     24.04 o
   9 -11   4       35.29       17.75     13.11 o
  10 -11   4      222.51      230.81     20.38 o
  -9 -10   4       10.50       16.97     22.52 o
  -8 -10   4       49.99       37.50     15.11 o
  -7 -10   4        6.84      -10.16     12.79 o
  -6 -10   4        2.08        8.89     15.17 o
  -5 -10   4        0.19       15.17      9.67 o
  -4 -10   4      254.23      255.81     14.89 o
  -3 -10   4      332.80      298.17     32.74 o
  -2 -10   4       48.87       31.68     14.05 o
  -1 -10   4     2166.53     2122.05     50.63 o
   0 -10   4     1709.81     1704.66     61.19 o
   1 -10   4       72.89       58.93      6.53 o
   2 -10   4      491.86      548.39     11.81 o
   3 -10   4     1208.04     1211.25     22.27 o
   4 -10   4      193.83      150.62      7.07 o
   5 -10   4      761.07      784.69     17.83 o
   6 -10   4     1060.44     1067.63     34.92 o
   7 -10   4      420.45      463.67     16.49 o
   8 -10   4      130.08      127.54     12.99 o
   9 -10   4      141.36      181.46     16.14 o
  10 -10   4       38.01       50.49     14.94 o
  11 -10   4       17.38       33.26     17.63 o
  -9  -9   4       33.36        7.34     20.76 o
  -8  -9   4      447.24      448.07     24.70 o
  -7  -9   4      294.88      322.21     20.94 o
  -6  -9   4      323.61      320.28     21.51 o
  -5  -9   4      289.23      318.98     17.22 o
  -4  -9   4      164.23      181.72     14.54 o
  -3  -9   4      270.39      353.09     50.15 o
  -2  -9   4      302.95      366.93     22.67 o
  -1  -9   4      324.97      292.48     12.12 o
   0  -9   4      176.52      185.78     12.48 o
   1  -9   4     3061.49     3208.11     56.81 o
   2  -9   4     4175.26     4168.74    158.51 o
   3  -9   4      165.64      147.75      5.77 o
   4  -9   4      546.52      539.12     23.38 o
   5  -9   4      606.19      657.12     14.49 o
   6  -9   4     1314.92     1290.23     71.47 o
   7  -9   4      283.76      256.22     10.70 o
   8  -9   4       30.21       26.96      9.22 o
   9  -9   4       42.77       40.53     10.99 o
  10  -9   4       41.90       35.49     13.11 o
  11  -9   4       74.68       77.97     16.49 o
 -10  -8   4       12.10       -5.14     15.00 o
  -9  -8   4      786.04      792.40     38.47 o
  -8  -8   4      578.56      691.00     58.59 o
  -7  -8   4      420.10      367.43     19.79 o
  -6  -8   4       44.90       46.29     12.06 o
  -5  -8   4      163.13      168.30     19.03 o
  -4  -8   4      456.15      436.27     19.03 o
  -3  -8   4     3942.43     4148.85    127.40 o
  -2  -8   4      283.05      285.29     15.63 o
  -1  -8   4     4851.80     4927.77    186.39 o
   0  -8   4      976.60      869.01     19.98 o
   1  -8   4     2297.16     2239.85     30.94 o
   2  -8   4     1902.82     1827.34     25.90 o
   3  -8   4       37.81       41.90      3.05 o
   4  -8   4       95.50       93.86      4.33 o
   5  -8   4      210.08      227.96      6.76 o
   6  -8   4      887.87      875.78     48.37 o
   7  -8   4        4.03       11.77      9.76 o
   8  -8   4      148.48      151.81     10.02 o
   9  -8   4       23.56       12.54      7.96 o
  10  -8   4       35.11       17.75     12.08 o
  11  -8   4       56.97       77.11     14.31 o
 -10  -7   4        7.30       -6.12     19.21 o
  -9  -7   4       84.11       76.04     18.83 o
  -8  -7   4       45.82       27.83     11.86 o
  -7  -7   4      360.02      360.72     17.95 o
  -6  -7   4      647.28      648.73     24.12 o
  -5  -7   4       99.76       74.81     30.28 o
  -4  -7   4     2293.26     2106.94     51.24 o
  -3  -7   4     1301.58     1264.83     26.76 o
  -2  -7   4      305.48      301.00     35.18 o
  -1  -7   4     3557.68     3677.34    156.65 o
   0  -7   4      111.27      115.60      4.83 o
   1  -7   4     2246.88     2305.73     30.73 o
   2  -7   4     3539.52     3471.93     69.04 o
   3  -7   4      795.33      786.49     24.87 o
   4  -7   4     1856.04     1763.00     33.20 o
   5  -7   4      214.25      203.06      8.10 o
   6  -7   4     4219.20     4088.32     62.48 o
   7  -7   4        0.17        8.17      7.13 o
   8  -7   4      620.20      589.72     18.60 o
   9  -7   4      289.36      309.23     14.31 o
  10  -7   4      108.73      113.34     12.25 o
  11  -7   4      262.68      249.35     18.89 o
 -10  -6   4       29.15       20.43     23.18 o
  -9  -6   4      126.19      145.09     20.52 o
  -8  -6   4      782.95      784.29     29.34 o
  -7  -6   4       36.52       15.85     13.19 o
  -6  -6   4      187.75      138.37     13.91 o
  -5  -6   4      111.84      130.15     11.00 o
  -4  -6   4     1047.98      920.66     28.20 o
  -3  -6   4      112.39       89.02      6.44 o
  -2  -6   4      291.37      244.79      8.43 o
  -1  -6   4     8398.30     8336.61    124.85 o
   0  -6   4      522.97      445.41     24.84 o
   1  -6   4       32.63       24.76      2.58 o
   2  -6   4     1509.64     1584.59     22.20 o
   3  -6   4      538.35      570.73      8.88 o
   4  -6   4     2000.29     1941.19     25.34 o
   5  -6   4       77.05       59.07      9.27 o
   6  -6   4     2460.28     2505.51     37.22 o
   7  -6   4     1769.95     1837.61     31.47 o
   8  -6   4     2888.42     2991.44     62.80 o
   9  -6   4      392.37      431.27     16.89 o
  10  -6   4        6.27       14.83      9.79 o
  11  -6   4       40.24       50.49     13.28 o
 -11  -5   4        8.28      -29.31     29.31 o
 -10  -5   4      359.33      375.47     26.52 o
  -9  -5   4       26.05       42.67     16.58 o
  -8  -5   4      264.54      273.90     17.88 o
  -7  -5   4      303.04      302.25     16.16 o
  -6  -5   4      367.53      357.59     16.27 o
  -5  -5   4        0.81        3.72      3.19 o
  -4  -5   4       27.46       27.49      3.71 o
  -3  -5   4     5169.31     5473.05     93.63 o
  -2  -5   4     1362.25     1480.68     50.78 o
  -1  -5   4      339.35      311.99     22.58 o
   0  -5   4      752.31      815.80     14.37 o
   1  -5   4     4253.60     4358.64     91.45 o
   2  -5   4      158.90      127.11      2.85 o
   3  -5   4      781.81      719.80      9.50 o
   4  -5   4     2103.97     1898.74     25.07 o
   5  -5   4     4087.58     4056.57     61.08 o
   6  -5   4     1157.94     1103.48     29.25 o
   7  -5   4       62.23       66.17      5.17 o
   8  -5   4      361.26      313.47     13.57 o
   9  -5   4      306.22      283.70     12.88 o
  10  -5   4       63.76       75.45     13.28 o
  11  -5   4      168.54      143.11     11.45 o
 -11  -4   4      105.21      117.46     29.54 o
 -10  -4   4     1256.87     1153.09    118.18 o
  -9  -4   4        6.01        2.69     15.97 o
  -8  -4   4        4.58      -13.35     13.35 o
  -7  -4   4     3156.08     3229.77     74.92 o
  -6  -4   4       47.14       39.96      3.74 o
  -5  -4   4     1485.17     1517.48     30.69 o
  -4  -4   4      390.67      359.91     10.17 o
  -3  -4   4      394.04      400.52     10.42 o
  -2  -4   4      374.59      360.18      7.87 o
  -1  -4   4     5952.17     6226.45     74.74 o
   0  -4   4      134.53      145.40      3.68 o
   1  -4   4       32.85       42.07      1.98 o
   2  -4   4     1749.79     1689.35     42.22 o
   3  -4   4      233.06      326.44     11.65 o
   4  -4   4      205.68      159.37      4.03 o
   5  -4   4     3123.10     3153.07     45.17 o
   6  -4   4       84.72       94.78      5.41 o
   7  -4   4     1105.26     1053.29     20.68 o
   8  -4   4      181.35      184.67      9.73 o
   9  -4   4        2.66       -7.44      9.79 o
  10  -4   4      110.39      112.31      9.62 o
  11  -4   4        1.73       -2.29     12.54 o
  12  -4   4       88.55       89.30     29.82 o
 -11  -3   4      446.06      392.46     40.76 o
 -10  -3   4      761.83      739.56     57.79 o
  -9  -3   4       23.26       23.13     10.56 o
  -8  -3   4      177.23      185.24     14.03 o
  -7  -3   4       27.67       32.44      4.31 o
  -6  -3   4       19.69       20.56      5.41 o
  -5  -3   4    11141.22    11066.22    160.07 o
  -4  -3   4      393.41      374.54     15.14 o
  -3  -3   4     3186.24     3227.06     48.98 o
  -2  -3   4       25.26        9.66      2.29 o
  -1  -3   4     1321.54     1385.19     24.04 o
   0  -3   4      946.99     1004.10     15.17 o
   1  -3   4       73.32       99.85      3.12 o
   2  -3   4      113.29       89.62      2.69 o
   3  -3   4     4565.34     4616.77    180.60 o
   4  -3   4     1333.72     1317.36     17.18 o
   5  -3   4     2575.63     2591.32     36.03 o
   6  -3   4      175.04      184.88      5.59 o
   7  -3   4      105.10      102.25      6.26 o
   8  -3   4       30.37       26.22      8.59 o
   9  -3   4       87.13       59.36     11.45 o
  10  -3   4      198.62      193.25     14.65 o
  11  -3   4       78.27       77.97     15.63 o
 -11  -2   4      166.84      162.14     22.14 o
 -10  -2   4      452.07      509.53     23.25 o
  -9  -2   4      980.35      968.98     61.16 o
  -8  -2   4       24.87       23.72     21.47 o
  -7  -2   4      129.27      139.53     12.87 o
  -6  -2   4     5473.66     5244.42    114.45 o
  -5  -2   4     2795.75     2693.36     57.87 o
  -4  -2   4      839.11      919.44     21.45 o
  -3  -2   4     2521.99     2317.10     37.93 o
  -2  -2   4      473.99      448.27      8.76 o
  -1  -2   4     1720.36     1699.60     52.32 o
   0  -2   4      523.77      437.44     16.00 o
   1  -2   4       57.97       79.78      3.61 o
   2  -2   4     2858.14     2752.92    117.52 o
   3  -2   4       86.02      105.85      2.46 o
   4  -2   4     1394.89     1255.45     49.86 o
   5  -2   4     2929.29     2858.80     35.96 o
   6  -2   4     1950.33     1935.18     28.96 o
   7  -2   4      413.99      389.46     10.31 o
   8  -2   4      390.16      401.96     17.29 o
   9  -2   4      701.19      758.36     26.33 o
  10  -2   4      723.49      737.41     28.56 o
  11  -2   4       35.43       45.85     13.62 o
 -11  -1   4       19.34       38.69     22.98 o
 -10  -1   4      247.37      260.77     14.41 o
  -9  -1   4       27.83       33.83     14.11 o
  -8  -1   4      116.62      144.11     12.58 o
  -7  -1   4        8.92      -10.11     10.11 o
  -6  -1   4      890.37      918.25     25.64 o
  -5  -1   4        8.03        3.46      3.91 o
  -4  -1   4     1292.57     1126.16     29.45 o
  -3  -1   4      236.68      259.67      7.08 o
  -2  -1   4      371.75      380.67      7.47 o
  -1  -1   4      113.16      138.65      3.31 o
   0  -1   4        3.48        4.06      1.21 o
   1  -1   4     8123.45     8266.78    352.02 o
   2  -1   4     2748.39     2827.54    208.14 o
   3  -1   4        8.99       11.42      2.60 o
   4  -1   4     3563.70     3523.35     41.22 o
   5  -1   4      855.26      795.40     16.26 o
   6  -1   4     1857.79     1863.17     42.16 o
   7  -1   4      424.89      452.35     12.71 o
   8  -1   4        1.13        5.72      8.01 o
   9  -1   4      114.37       94.34     12.54 o
  10  -1   4      199.33      205.39     15.80 o
  11  -1   4      494.15      497.22     27.76 o
 -11   0   4       97.95      106.17     17.80 o
 -10   0   4      163.83      157.94     18.86 o
  -9   0   4        2.34        0.01     12.85 o
  -8   0   4     3316.01     3346.27     81.91 o
  -7   0   4      414.74      387.20     16.03 o
  -6   0   4     1892.73     2027.66     47.96 o
  -5   0   4      586.81      631.48     34.58 o
  -4   0   4      329.89      373.03     10.44 o
  -3   0   4      406.74      355.46      8.59 o
  -2   0   4       42.32       47.77      8.07 o
  -1   0   4     1180.88     1150.63     21.95 o
   0   0   4     1987.70     1957.63     41.30 o
   1   0   4    24173.44    25269.64   1578.69 o
   2   0   4      904.65      937.62     51.12 o
   3   0   4        4.05        8.74      2.29 o
   4   0   4     1106.07     1269.22     18.75 o
   5   0   4      130.75      131.89      4.47 o
   6   0   4      438.21      390.48     10.39 o
   7   0   4       32.89       33.95      7.76 o
   8   0   4       31.71       45.22      9.67 o
   9   0   4      144.75      180.15     13.51 o
  10   0   4      110.90      102.41     15.00 o
  11   0   4      435.19      413.59     24.33 o
 -11   1   4        0.52       23.38     16.63 o
 -10   1   4        2.87       -2.92     11.71 o
  -9   1   4      622.20      600.44     23.62 o
  -8   1   4     1181.61     1143.55     33.13 o
  -7   1   4      204.01      187.66     11.37 o
  -6   1   4     1425.94     1332.23     34.58 o
  -5   1   4     4511.61     4568.80    103.15 o
  -4   1   4     3043.20     3241.26     90.96 o
  -3   1   4     6913.84     6889.64     88.69 o
  -2   1   4      106.36      110.48      3.72 o
  -1   1   4       17.85       19.57      2.32 o
   0   1   4     3814.73     3945.34    106.64 o
   1   1   4     2336.67     2515.31    133.78 o
   2   1   4     3858.39     4202.05    140.62 o
   3   1   4     1718.11     1728.58     19.55 o
   4   1   4      246.66      310.49      5.36 o
   5   1   4       62.51       71.91      3.86 o
   6   1   4      493.52      468.76      9.88 o
   7   1   4       10.13       13.66      5.60 o
   8   1   4       14.10        2.86      9.73 o
   9   1   4       17.34       20.04     10.30 o
  10   1   4       85.60       96.23     13.17 o
  11   1   4      346.59      337.62     22.84 o
 -12   2   4      366.65      367.28     26.62 o
 -11   2   4      385.49      428.95     24.52 o
 -10   2   4      179.22      163.72     15.99 o
  -9   2   4      646.43      639.30     25.22 o
  -8   2   4        2.67        9.94     12.02 o
  -7   2   4     1281.69     1242.19     33.37 o
  -6   2   4       34.38       26.31      6.64 o
  -5   2   4      389.51      382.39     11.42 o
  -4   2   4      219.08      215.52     18.95 o
  -3   2   4     5900.63     6046.40     78.41 o
  -2   2   4      242.71      208.89     10.13 o
  -1   2   4     8563.08     8666.04    118.10 o
   0   2   4     4831.88     5081.77    174.54 o
   1   2   4     5385.34     5634.30    228.97 o
   2   2   4     2440.07     2275.13     46.80 o
   3   2   4     2839.75     2837.07     34.12 o
   4   2   4      238.42      244.00      5.98 o
   5   2   4       24.65       31.70      4.26 o
   6   2   4     2257.95     2293.27     35.22 o
   7   2   4      170.63      172.03     25.79 o
   8   2   4     1037.16     1088.54     34.75 o
   9   2   4      160.00      165.09     15.34 o
  10   2   4       70.08       49.80     15.51 o
  11   2   4       13.13        6.93     15.00 o
 -12   3   4       48.04       27.48     23.58 o
 -11   3   4       27.34       27.39     11.64 o
 -10   3   4       41.08       40.94     11.95 o
  -9   3   4       53.27       76.01     22.47 o
  -8   3   4       52.35       58.40     19.83 o
  -7   3   4       18.64       16.80      7.58 o
  -6   3   4      292.82      229.84     11.53 o
  -5   3   4     2139.32     1960.22     32.95 o
  -4   3   4        3.96        2.54      2.95 o
  -3   3   4       50.49       45.22     13.14 o
  -2   3   4     6229.71     6077.23     79.64 o
  -1   3   4      369.70      396.32      8.00 o
   0   3   4      707.65      792.39     12.39 o
   1   3   4      381.04      497.32     11.73 o
   2   3   4     1199.22     1015.64     12.93 o
   3   3   4     1762.00     1806.67     23.95 o
   4   3   4     2400.72     2392.57     33.68 o
   5   3   4       68.84       77.60      5.78 o
   6   3   4      155.46      142.81     11.33 o
   7   3   4     1638.55     1610.58     35.04 o
   8   3   4      383.53      401.05     20.15 o
   9   3   4        9.53        7.96      9.73 o
  10   3   4      116.16      129.71     18.55 o
  11   3   4       13.75       13.74     15.97 o
 -11   4   4        1.50       -7.96     19.98 o
 -10   4   4        1.24       -3.54     11.08 o
  -9   4   4      246.73      283.75     19.38 o
  -8   4   4      740.35      657.33     71.18 o
  -7   4   4      319.01      341.72     17.50 o
  -6   4   4      208.09      216.62      9.62 o
  -5   4   4      645.09      677.66     14.09 o
  -4   4   4      756.83      661.12     48.89 o
  -3   4   4     1148.07     1173.89     22.74 o
  -2   4   4      380.60      358.65      8.97 o
  -1   4   4       18.57       12.79      2.73 o
   0   4   4     3216.78     3229.45     85.95 o
   1   4   4       50.48       80.52      3.80 o
   2   4   4     2044.11     1919.36     28.34 o
   3   4   4      602.64      612.16     15.34 o
   4   4   4     2515.60     2593.06     36.88 o
   5   4   4       57.22       59.89      3.92 o
   6   4   4        2.62       -0.90      5.62 o
   7   4   4     1428.34     1427.75     54.78 o
   8   4   4       14.84        2.86      9.16 o
   9   4   4      511.36      514.45     22.78 o
  10   4   4      284.50      268.59     21.98 o
 -11   5   4      150.60      210.89     24.33 o
 -10   5   4      187.76      171.58     16.15 o
  -9   5   4      916.45     1015.46     35.03 o
  -8   5   4      185.17      177.41     27.91 o
  -7   5   4      459.97      433.95     22.67 o
  -6   5   4     1262.35     1251.58     27.53 o
  -5   5   4       48.71       54.66      5.52 o
  -4   5   4      181.32      171.24      7.97 o
  -3   5   4     1818.68     1768.36     33.82 o
  -2   5   4      254.45      219.25      8.41 o
  -1   5   4     1134.31     1091.53     64.08 o
   0   5   4      564.24      536.85     20.01 o
   1   5   4       54.70       61.48      3.51 o
   2   5   4      545.00      559.55     16.92 o
   3   5   4     3244.57     3484.98     47.01 o
   4   5   4      807.48      829.10     14.50 o
   5   5   4      377.61      374.34     10.10 o
   6   5   4      583.07      557.14     16.27 o
   7   5   4      396.34      387.71     18.83 o
   8   5   4      138.38      136.87     13.45 o
   9   5   4       50.53       59.36     13.28 o
  10   5   4      256.78      237.39     21.41 o
 -11   6   4        2.27      -14.94     14.94 o
 -10   6   4      283.80      348.91     23.41 o
  -9   6   4     1099.51     1071.04     36.34 o
  -8   6   4     1144.81     1257.55     31.07 o
  -7   6   4     2448.73     2610.85     52.03 o
  -6   6   4      163.35      144.38      8.24 o
  -5   6   4      327.43      334.19     11.49 o
  -4   6   4      248.20      222.04     10.79 o
  -3   6   4      123.26      118.17      6.42 o
  -2   6   4     1390.94     1496.57     58.82 o
  -1   6   4     1307.34     1116.13     48.46 o
   0   6   4       68.60       82.09      4.29 o
   1   6   4     4679.93     4694.49     69.50 o
   2   6   4      233.62      210.25      6.12 o
   3   6   4     1329.96     1284.24     35.78 o
   4   6   4      490.18      468.99     18.98 o
   5   6   4      284.08      283.92      9.23 o
   6   6   4      100.18       86.37      8.13 o
   7   6   4      358.46      366.36     17.40 o
   8   6   4      607.79      597.91     25.76 o
   9   6   4      745.59      725.79     33.54 o
  10   6   4       67.23       53.24     16.77 o
 -11   7   4      908.68     1012.58     65.49 o
 -10   7   4       56.39       33.51     13.62 o
  -9   7   4      899.67      948.93     24.26 o
  -8   7   4       61.36       61.83     10.19 o
  -7   7   4        7.59       -1.55      8.06 o
  -6   7   4      341.16      330.69     11.87 o
  -5   7   4        5.29       10.41      5.71 o
  -4   7   4      157.23      140.29      7.92 o
  -3   7   4      491.57      516.28     14.02 o
  -2   7   4      710.78      693.06     40.39 o
  -1   7   4       76.04       79.96      9.45 o
   0   7   4      105.05      126.20      6.07 o
   1   7   4     3743.33     3875.10     59.99 o
   2   7   4      342.52      326.10     10.71 o
   3   7   4      540.19      520.38     12.35 o
   4   7   4     2308.22     2388.51     41.45 o
   5   7   4      135.95      122.84      9.93 o
   6   7   4     1561.33     1618.94     39.33 o
   7   7   4        0.17       -0.57      9.85 o
   8   7   4      387.37      400.08     22.04 o
   9   7   4       35.07       45.22     14.83 o
 -11   8   4       10.71        9.10     22.21 o
 -10   8   4      347.08      348.94     44.54 o
  -9   8   4      601.45      547.11     27.51 o
  -8   8   4       35.33       42.92      9.02 o
  -7   8   4       19.62        3.51      4.85 o
  -6   8   4      190.03      199.52     23.53 o
  -5   8   4      523.44      466.46     16.66 o
  -4   8   4        9.64       22.38      4.32 o
  -3   8   4        1.20        0.52      4.61 o
  -2   8   4        9.45       13.55      2.89 o
  -1   8   4      232.37      203.03     12.28 o
   0   8   4     3135.68     3235.15     55.35 o
   1   8   4     7695.89     7611.00    112.05 o
   2   8   4        6.83       11.91      6.58 o
   3   8   4       91.42       95.87      6.18 o
   4   8   4       64.55       54.25     14.57 o
   5   8   4       10.88        3.99     19.43 o
   6   8   4      665.06      686.72     52.58 o
   7   8   4      128.06      112.83     15.23 o
   8   8   4      679.56      730.94     34.92 o
   9   8   4      262.17      260.80     20.89 o
 -10   9   4      867.81      730.97    117.69 o
  -9   9   4        1.15        3.97     11.68 o
  -8   9   4      410.71      430.45     51.72 o
  -7   9   4        5.63        4.08     24.93 o
  -6   9   4       18.36       26.56     18.63 o
  -5   9   4      494.60      492.92     15.92 o
  -4   9   4      729.58      742.42     23.36 o
  -3   9   4     1760.05     1788.66     37.42 o
  -2   9   4      354.42      354.44     13.33 o
  -1   9   4     2265.42     2257.80     55.31 o
   0   9   4      328.53      318.49     14.11 o
   1   9   4      235.52      209.55     10.16 o
   2   9   4      285.01      295.72     13.28 o
   3   9   4      194.33      176.94      7.86 o
   4   9   4        2.43        0.57      7.98 o
   5   9   4      833.49      871.40     25.35 o
   6   9   4      491.10      467.79     20.72 o
   7   9   4      330.76      328.92     19.12 o
   8   9   4      160.30      123.76     18.09 o
 -10  10   4      345.23      327.86     50.66 o
  -9  10   4      100.96       69.31     19.99 o
  -8  10   4     1171.02     1186.69     43.99 o
  -7  10   4       56.91       52.87     11.36 o
  -6  10   4       76.56       57.74     14.28 o
  -5  10   4     2968.39     3099.45     69.98 o
  -4  10   4        0.98       10.78      9.73 o
  -3  10   4     1116.88     1131.73     27.37 o
  -2  10   4       95.64      105.43      7.90 o
  -1  10   4       94.20       90.69     10.14 o
   0  10   4      206.08      191.19     13.25 o
   1  10   4       66.85       68.89      6.96 o
   2  10   4        1.83        4.23      5.55 o
   3  10   4      264.75      275.14     20.95 o
   4  10   4      552.22      561.64     39.13 o
   5  10   4       15.05       19.44     14.60 o
   6  10   4       67.04       65.77     12.02 o
   7  10   4      899.36      955.57     42.88 o
   8  10   4      189.93      184.04     18.83 o
 -10  11   4       61.95       50.49     22.78 o
  -9  11   4      391.12      406.88     29.48 o
  -8  11   4      551.41      607.29     31.22 o
  -7  11   4      124.25      134.49     14.02 o
  -6  11   4      217.34      219.58     12.73 o
  -5  11   4     1213.38     1159.32     31.60 o
  -4  11   4      541.62      504.52     17.08 o
  -3  11   4     7755.72     7863.77    151.42 o
  -2  11   4      790.15      779.81     21.47 o
  -1  11   4       13.49        7.59      9.70 o
   0  11   4      240.87      233.45     16.78 o
   1  11   4      360.82      347.26     17.32 o
   2  11   4       20.19       17.21      6.59 o
   3  11   4      764.84      773.74     22.37 o
   4  11   4      232.08      255.06     14.92 o
   5  11   4      116.13       98.68     12.47 o
   6  11   4      302.56      274.14     23.76 o
   7  11   4      552.57      539.69     30.00 o
  -9  12   4       98.19       35.78     27.28 o
  -8  12   4      146.80      182.46     17.58 o
  -7  12   4      948.84      994.86     33.03 o
  -6  12   4        2.82      -10.83     11.96 o
  -5  12   4      186.59      170.97     12.45 o
  -4  12   4      346.90      342.35     19.66 o
  -3  12   4       71.32       90.46     25.22 o
  -2  12   4       23.10       16.80     10.33 o
  -1  12   4     1068.13     1031.09     34.76 o
   0  12   4       29.60       29.98     14.34 o
   1  12   4      176.40      166.15     14.37 o
   2  12   4     1305.20     1366.44     41.23 o
   3  12   4        1.51       20.90     22.04 o
   4  12   4      522.26      553.08     28.62 o
   5  12   4        2.55       12.02     23.41 o
   6  12   4       32.58       33.26     27.02 o
  -8  13   4       14.97       30.60     15.00 o
  -7  13   4       88.66       89.99     22.01 o
  -6  13   4       70.79       67.41     20.84 o
  -5  13   4      209.89      199.49     21.64 o
  -4  13   4       88.37      109.42     11.64 o
  -3  13   4       66.12       65.23     20.69 o
  -2  13   4      474.83      505.31     19.49 o
  -1  13   4       35.25       34.29     18.80 o
   0  13   4      146.69      139.26     18.07 o
   1  13   4       52.60       46.81     15.95 o
   2  13   4       38.68       25.46     16.14 o
   3  13   4      191.76      181.95     17.04 o
   4  13   4      724.46      759.75     36.83 o
   5  13   4        0.98       -0.57     17.97 o
  -8  14   4       86.59       81.39     23.85 o
  -7  14   4       72.90       65.57     16.84 o
  -6  14   4     1226.37     1217.60     60.08 o
  -5  14   4      100.56      127.39     22.07 o
  -4  14   4       18.40       19.24     14.31 o
  -3  14   4      408.30      393.68     20.00 o
  -2  14   4      298.73      327.74     24.21 o
  -1  14   4       19.82       13.30     13.42 o
   0  14   4      562.64      544.18     36.21 o
   1  14   4      278.29      275.92     25.85 o
   2  14   4      120.50      128.87     20.74 o
   3  14   4      773.39      700.19    115.35 o
   4  14   4       30.02       38.98     22.38 o
  -7  15   4      321.03      330.99     29.50 o
  -6  15   4       22.11       19.49     16.06 o
  -5  15   4       86.36       74.90     21.78 o
  -4  15   4      237.02      283.25     17.58 o
  -3  15   4      137.86      132.85     13.63 o
  -2  15   4      169.49      176.58     17.57 o
  -1  15   4      734.45      760.15     31.49 o
   0  15   4        1.84        0.92      5.59 o
   1  15   4      167.28      143.26     17.90 o
   2  15   4       17.11       30.18     20.22 o
   3  15   4      252.85      220.97     46.80 o
  -5  16   4      544.83      553.44     35.77 o
  -4  16   4       96.03       77.21     16.66 o
  -3  16   4        6.90        4.57     13.18 o
  -2  16   4      515.86      545.55     43.05 o
  -1  16   4      225.45      215.93     17.67 o
   0  16   4      173.83      175.38     26.07 o
   1  16   4      591.82      518.23     34.64 o
   0 -18   5      181.56      186.00     18.77 o
   1 -18   5      289.34      246.32     19.66 o
   2 -18   5      653.82      558.76     35.09 o
   3 -18   5       36.47       38.41     15.40 o
   4 -18   5     1011.31      986.88     54.10 o
  -2 -17   5       50.01       28.86     26.59 o
  -1 -17   5      277.20      263.98     18.47 o
   0 -17   5        1.87        5.90     13.71 o
   1 -17   5      607.60      569.44     85.04 o
   2 -17   5      539.90      501.79     31.83 o
   3 -17   5      449.94      426.35     26.68 o
   4 -17   5      106.66       98.12     18.95 o
   5 -17   5       70.84       50.83     18.43 o
   6 -17   5        3.03        1.14     17.23 o
  -4 -16   5       99.39       92.54     23.86 o
  -3 -16   5       36.80       21.72     21.87 o
  -2 -16   5      120.85      128.06     14.22 o
  -1 -16   5       27.31       38.51     14.13 o
   0 -16   5      199.23      205.07     56.21 o
   1 -16   5      418.02      385.12     20.07 o
   2 -16   5        1.19      -13.19     13.19 o
   3 -16   5      580.29      597.67     37.67 o
   4 -16   5      480.85      528.64     29.71 o
   5 -16   5        2.17       18.32     12.48 o
   6 -16   5      113.08       93.42     18.95 o
   7 -16   5      624.17      620.35     34.58 o
  -5 -15   5       76.10       60.01     17.68 o
  -4 -15   5       70.04       79.65     19.58 o
  -3 -15   5      109.32      106.44     15.98 o
  -2 -15   5      251.79      296.30     25.87 o
  -1 -15   5      207.27      209.84     16.36 o
   0 -15   5       28.06       15.19     27.68 o
   1 -15   5     1256.11     1253.31     78.82 o
   2 -15   5      523.86      506.56     19.10 o
   3 -15   5     1105.57     1086.23     42.36 o
   4 -15   5       98.24       93.42     17.12 o
   5 -15   5        0.98        9.67     12.48 o
   6 -15   5       45.73       30.80     14.88 o
   7 -15   5       28.73       47.45     16.49 o
   8 -15   5      316.29      348.27     25.87 o
  -6 -14   5      167.19      162.86     19.16 o
  -5 -14   5      120.33      162.52     30.08 o
  -4 -14   5      805.34      770.17     74.39 o
  -3 -14   5       37.54       38.46     17.39 o
  -2 -14   5     1107.04     1135.10     40.44 o
  -1 -14   5      645.03      643.20     22.40 o
   0 -14   5     1136.03     1118.23     31.38 o
   1 -14   5      102.71      110.05     12.91 o
   2 -14   5      312.50      320.62     15.54 o
   3 -14   5       74.08       71.72     13.62 o
   4 -14   5      661.86      620.95     50.23 o
   5 -14   5      415.72      420.40     21.58 o
   6 -14   5      692.10      720.64     30.85 o
   7 -14   5      516.38      547.54     27.99 o
   8 -14   5      485.98      495.10     28.74 o
   9 -14   5      448.46      416.50     29.31 o
  -7 -13   5       41.16       49.51     19.34 o
  -6 -13   5      592.34      622.51     33.35 o
  -5 -13   5      231.33      244.81     23.48 o
  -4 -13   5       49.68       62.92     20.49 o
  -3 -13   5        3.94       -0.91     13.42 o
  -2 -13   5       32.80       -4.04     17.49 o
  -1 -13   5       85.79       84.63     10.88 o
   0 -13   5     3007.76     3022.04    125.59 o
   1 -13   5      641.94      648.98     21.35 o
   2 -13   5     1183.84     1136.76     57.76 o
   3 -13   5       17.01       27.96     12.62 o
   4 -13   5      480.02      492.62     16.59 o
   5 -13   5       36.45       41.73      9.27 o
   6 -13   5        1.66       30.80     11.45 o
   7 -13   5      881.82      890.14     32.86 o
   8 -13   5      212.72      201.27     19.69 o
   9 -13   5      891.92      827.06     37.15 o
  -7 -12   5      316.93      325.42     23.58 o
  -6 -12   5      156.13      185.24     25.99 o
  -5 -12   5        9.35       13.25     11.69 o
  -4 -12   5       13.29       -2.12     10.50 o
  -3 -12   5        0.87       -2.46      9.12 o
  -2 -12   5      638.82      554.39     22.69 o
  -1 -12   5      815.47      777.63     27.34 o
   0 -12   5      977.36      951.67     52.23 o
   1 -12   5       15.52       21.27      5.98 o
   2 -12   5       96.00      118.09     20.46 o
   3 -12   5      222.15      209.32     14.00 o
   4 -12   5      956.43      920.10     25.45 o
   5 -12   5      350.38      347.59     14.51 o
   6 -12   5      337.46      353.65     17.97 o
   7 -12   5     1572.54     1636.88     50.32 o
   8 -12   5        0.84        9.67     12.48 o
   9 -12   5      473.13      471.97     25.99 o
  10 -12   5      116.55       67.72     17.75 o
  -8 -11   5      801.91      796.79     40.07 o
  -7 -11   5       10.50       10.47     17.83 o
  -6 -11   5      154.23      159.06     26.73 o
  -5 -11   5     1185.69     1243.66     48.11 o
  -4 -11   5      301.10      326.04     55.04 o
  -3 -11   5      118.34      118.47     14.54 o
  -2 -11   5     1105.27     1058.06     29.89 o
  -1 -11   5      168.24      169.20     17.97 o
   0 -11   5        7.55       13.07      5.70 o
   1 -11   5       19.76       26.97      7.73 o
   2 -11   5     1234.78     1144.70     22.30 o
   3 -11   5       88.05       67.57      8.38 o
   4 -11   5      611.11      565.26     16.96 o
   5 -11   5      163.04      210.01     15.34 o
   6 -11   5       10.43       21.12      6.35 o
   7 -11   5     1133.88     1154.26     37.38 o
   8 -11   5      249.81      268.59     18.03 o
   9 -11   5      446.74      444.33     23.18 o
  10 -11   5        6.49      -10.82     10.82 o
  -9 -10   5     1538.75     1408.89     62.19 o
  -8 -10   5       39.10       47.50     15.53 o
  -7 -10   5       77.29       72.27     15.11 o
  -6 -10   5      229.60      254.51     20.46 o
  -5 -10   5       79.72      108.87     13.55 o
  -4 -10   5      198.72      246.72     20.89 o
  -3 -10   5     1774.86     1992.93     48.22 o
  -2 -10   5       84.91       90.83     10.62 o
  -1 -10   5     1397.92     1411.05     37.46 o
   0 -10   5     2357.18     2152.29     51.00 o
   1 -10   5       26.36       28.42      5.18 o
   2 -10   5      363.54      380.04     12.99 o
   3 -10   5       43.52       45.69      6.35 o
   4 -10   5      535.41      553.55     18.63 o
   5 -10   5       15.33       11.21      6.85 o
   6 -10   5     2502.71     2473.89     47.43 o
   7 -10   5      467.71      514.45     17.34 o
   8 -10   5        3.21        1.72      9.22 o
   9 -10   5       39.12       37.21     13.74 o
  10 -10   5        3.23        5.72     10.30 o
  -9  -9   5      168.98      140.92     23.55 o
  -8  -9   5       59.68       42.14     16.29 o
  -7  -9   5      757.05      846.60     31.99 o
  -6  -9   5      108.80      100.26     16.62 o
  -5  -9   5      206.86      167.70     13.56 o
  -4  -9   5     1832.64     1922.20     49.67 o
  -3  -9   5       98.73       78.51      9.72 o
  -2  -9   5      559.73      561.54     25.02 o
  -1  -9   5        2.88       -6.76      8.84 o
   0  -9   5     1369.60     1302.34     29.02 o
   1  -9   5     1068.86     1079.27     43.73 o
   2  -9   5     1591.71     1572.24     29.37 o
   3  -9   5       18.55        9.99      3.68 o
   4  -9   5     1752.96     1729.37     33.92 o
   5  -9   5     1052.11     1054.96     20.68 o
   6  -9   5      187.81      172.15      7.50 o
   7  -9   5        5.31       12.02      7.96 o
   8  -9   5       20.63       40.53      7.90 o
   9  -9   5      103.56      122.73     11.11 o
  10  -9   5       26.17       37.78     12.65 o
  11  -9   5      127.73      110.31     26.16 o
  -9  -8   5       54.15       75.79     21.07 o
  -8  -8   5      374.78      364.49     24.59 o
  -7  -8   5      351.57      347.50     19.54 o
  -6  -8   5       54.62       30.84     10.32 o
  -5  -8   5        6.86       12.74     11.22 o
  -4  -8   5      625.35      671.23     35.32 o
  -3  -8   5      473.79      457.02     21.29 o
  -2  -8   5     2705.42     2661.44     74.04 o
  -1  -8   5        9.87       10.77      7.07 o
   0  -8   5       78.95       93.82      6.68 o
   1  -8   5      214.69      171.15     11.56 o
   2  -8   5      171.43      180.62     12.14 o
   3  -8   5      139.35      157.23      4.86 o
   4  -8   5      641.55      669.72     11.90 o
   5  -8   5      454.72      461.41     10.55 o
   6  -8   5      957.24      938.77     21.18 o
   7  -8   5      106.92      102.92      8.76 o
   8  -8   5      692.26      740.05     20.84 o
   9  -8   5       88.28       78.77     10.19 o
  10  -8   5       31.38       27.48     10.76 o
  11  -8   5      119.78      149.46     19.29 o
 -10  -7   5       20.50       -2.54     20.78 o
  -9  -7   5       59.61       67.11     21.15 o
  -8  -7   5      240.83      233.76     22.27 o
  -7  -7   5        1.17       -2.09      9.48 o
  -6  -7   5      391.91      385.91     19.23 o
  -5  -7   5     1855.24     1868.17     48.27 o
  -4  -7   5      136.24      139.76     10.30 o
  -3  -7   5     2674.49     2684.55    114.60 o
  -2  -7   5     2241.74     2254.37     91.62 o
  -1  -7   5      331.20      363.96     29.05 o
   0  -7   5      732.85      711.30     18.40 o
   1  -7   5       80.04       93.42      4.73 o
   2  -7   5       24.40       24.35      3.26 o
   3  -7   5     3911.36     3882.30     45.30 o
   4  -7   5       34.66       22.04      3.56 o
   5  -7   5      208.13      200.84      5.93 o
   6  -7   5     1881.95     1846.46     33.86 o
   7  -7   5      466.25      456.00     28.22 o
   8  -7   5      788.42      767.64     21.24 o
   9  -7   5      279.75      229.38     13.05 o
  10  -7   5        6.35       20.66     10.25 o
  11  -7   5       15.82        9.67     29.19 o
 -10  -6   5      534.49      538.78     33.21 o
  -9  -6   5      186.90      177.11     25.39 o
  -8  -6   5       42.44       30.39     11.72 o
  -7  -6   5      546.81      510.64     45.91 o
  -6  -6   5      843.84      809.46     28.38 o
  -5  -6   5      438.56      425.85     12.84 o
  -4  -6   5      669.19      585.44     26.36 o
  -3  -6   5     4093.50     4023.15     70.62 o
  -2  -6   5      428.48      533.54     28.28 o
  -1  -6   5     1446.27     1364.70     39.01 o
   0  -6   5      544.22      491.25     29.59 o
   1  -6   5      154.14      161.84      6.38 o
   2  -6   5     1591.67     1546.37     34.80 o
   3  -6   5       12.78       28.80      2.62 o
   4  -6   5       71.73       65.51      3.22 o
   5  -6   5      513.17      469.92     14.43 o
   6  -6   5      123.18      122.43      5.57 o
   7  -6   5       57.14       53.93     16.37 o
   8  -6   5      249.61      238.88     11.11 o
   9  -6   5      112.38      119.01     11.51 o
  10  -6   5        7.86       24.04     17.86 o
  11  -6   5      132.63      193.25     35.89 o
 -10  -5   5       97.88       74.19     21.18 o
  -9  -5   5        1.23        2.68     16.39 o
  -8  -5   5        0.81       -3.25      6.01 o
  -7  -5   5      476.53      445.03     20.34 o
  -6  -5   5      461.88      459.06     13.31 o
  -5  -5   5     2310.34     2278.77     43.90 o
  -4  -5   5      576.57      587.95     28.08 o
  -3  -5   5      426.37      377.41     10.97 o
  -2  -5   5     1287.77     1169.01     71.38 o
  -1  -5   5     4471.28     4801.68    129.63 o
   0  -5   5      713.24      710.23     10.72 o
   1  -5   5     1138.77     1134.27     33.03 o
   2  -5   5     5360.04     5121.97     89.01 o
   3  -5   5      285.07      277.70      5.98 o
   4  -5   5     8850.36     8749.20     98.10 o
   5  -5   5      495.11      511.31      9.35 o
   6  -5   5      389.98      433.59      9.18 o
   7  -5   5      414.50      365.67      9.82 o
   8  -5   5      131.01      149.46     10.53 o
   9  -5   5       73.41       57.19      7.96 o
  10  -5   5       69.71       74.59     11.96 o
  11  -5   5       75.23       54.32     31.37 o
 -11  -4   5      200.17      181.19     22.42 o
 -10  -4   5      103.08      114.50     23.33 o
  -9  -4   5       57.52       84.46     17.65 o
  -8  -4   5      209.26      214.79     24.19 o
  -7  -4   5       85.19       94.47     10.82 o
  -6  -4   5        3.02        3.61      7.73 o
  -5  -4   5     3741.55     3495.88     62.82 o
  -4  -4   5      128.94      155.82     13.68 o
  -3  -4   5     2698.63     2473.41     46.66 o
  -2  -4   5     1033.00      978.29     39.76 o
  -1  -4   5     3629.79     3535.56     54.07 o
   0  -4   5     8021.81     7988.45    201.53 o
   1  -4   5       33.51       48.62      2.12 o
   2  -4   5      899.70      824.32     24.07 o
   3  -4   5     4618.54     4756.28     85.61 o
   4  -4   5    13137.04    13248.76    253.05 o
   5  -4   5        0.51        5.61      2.22 o
   6  -4   5     2508.50     2438.78     36.15 o
   7  -4   5      309.78      290.63     20.21 o
   8  -4   5       20.57       24.50      6.87 o
   9  -4   5     1490.48     1502.30     42.65 o
  10  -4   5        8.77        0.57     10.99 o
  11  -4   5       40.91       65.37     23.58 o
 -11  -3   5        4.52        4.02     15.10 o
 -10  -3   5       32.02       43.71     18.50 o
  -9  -3   5        9.23       18.01     12.52 o
  -8  -3   5      110.10       94.66     11.97 o
  -7  -3   5      804.18      805.26     17.73 o
  -6  -3   5     1576.81     1550.29     33.79 o
  -5  -3   5       68.55       38.80      5.23 o
  -4  -3   5     3848.51     3580.59     63.95 o
  -3  -3   5        0.81        6.64      6.01 o
  -2  -3   5      371.25      401.57      8.29 o
  -1  -3   5       66.22       71.90      2.53 o
   0  -3   5      191.89      169.88      4.06 o
   1  -3   5       16.55       14.56      1.66 o
   2  -3   5     2572.60     2593.05     87.70 o
   3  -3   5      816.76      774.28      9.43 o
   4  -3   5     2955.11     3101.39     34.84 o
   5  -3   5     2207.13     2111.61     28.72 o
   6  -3   5     1106.50     1076.92     17.58 o
   7  -3   5        1.71        5.03      8.64 o
   8  -3   5       73.53       87.07      9.85 o
   9  -3   5      628.52      609.64     23.64 o
  10  -3   5       44.78       53.24     12.59 o
  11  -3   5      632.11      661.51     45.51 o
 -11  -2   5      190.00      205.93     19.58 o
 -10  -2   5      241.33      276.71     23.02 o
  -9  -2   5      214.59      201.62     15.51 o
  -8  -2   5      132.63      132.19     12.28 o
  -7  -2   5     1347.07     1466.46     33.54 o
  -6  -2   5      631.85      591.62     32.26 o
  -5  -2   5     2562.35     2733.61     54.84 o
  -4  -2   5     1100.57     1102.16     29.28 o
  -3  -2   5     1706.98     1609.81     28.73 o
  -2  -2   5       23.48       16.80      3.21 o
  -1  -2   5     1248.86     1258.42     48.49 o
   0  -2   5      117.99      129.40      2.49 o
   1  -2   5     5365.75     5599.41    252.10 o
   2  -2   5      648.20      727.49     55.78 o
   3  -2   5      452.70      418.83     10.79 o
   4  -2   5      681.20      648.05      8.48 o
   5  -2   5     2975.63     2804.04     38.51 o
   6  -2   5      591.52      567.07     10.96 o
   7  -2   5      297.07      280.47      9.80 o
   8  -2   5      224.18      219.36     13.45 o
   9  -2   5      288.42      287.76     15.40 o
  10  -2   5      345.36      380.21     19.58 o
  11  -2   5      317.23      359.95     39.96 o
 -11  -1   5      102.71      132.39     24.50 o
 -10  -1   5       18.83       17.91     30.57 o
  -9  -1   5      917.50      917.00     31.74 o
  -8  -1   5       23.63       36.81     13.15 o
  -7  -1   5     1488.69     1541.46     41.12 o
  -6  -1   5      164.61      155.94     12.81 o
  -5  -1   5     1740.99     1652.46     39.19 o
  -4  -1   5        3.78       12.37      5.72 o
  -3  -1   5     1067.98     1092.05     21.32 o
  -2  -1   5       54.61       40.59      3.22 o
  -1  -1   5      325.14      318.55      5.95 o
   0  -1   5       47.87       44.92      2.06 o
   1  -1   5    15062.14    15971.10    794.17 o
   2  -1   5       75.07       55.76      2.99 o
   3  -1   5     1636.41     1613.73     16.31 o
   4  -1   5      200.12      170.72      8.73 o
   5  -1   5      775.37      800.65     16.89 o
   6  -1   5     2396.40     2361.81     77.45 o
   7  -1   5        1.09        2.34      5.41 o
   8  -1   5      123.97      122.16     10.59 o
   9  -1   5       60.09       69.72     11.56 o
  10  -1   5      878.07      860.43     30.85 o
  11  -1   5      281.11      246.32     37.55 o
 -11   0   5        5.49        6.06     14.45 o
 -10   0   5        0.11       -7.82     15.90 o
  -9   0   5     1529.37     1604.14     47.44 o
  -8   0   5      342.58      293.96     54.32 o
  -7   0   5     1825.00     1782.41     45.00 o
  -6   0   5      876.26      915.05     28.60 o
  -5   0   5      335.44      341.18     18.40 o
  -4   0   5       82.00       75.47     11.76 o
  -3   0   5     2294.38     2478.84     54.55 o
  -2   0   5      225.59      224.48      4.79 o
  -1   0   5        2.97        2.31      2.55 o
   0   0   5     5193.86     4779.84     87.67 o
   1   0   5     3024.10     3377.16    171.96 o
   2   0   5    10905.81    10929.43    643.85 o
   3   0   5       44.22       73.84      2.18 o
   4   0   5      521.58      506.35     16.11 o
   5   0   5      384.60      402.40      7.60 o
   6   0   5      273.70      282.97      7.88 o
   7   0   5       21.27       17.92      5.02 o
   8   0   5      513.40      506.89     19.41 o
   9   0   5      246.71      247.86     15.06 o
  10   0   5      586.69      548.62     24.67 o
  11   0   5       58.99      110.31     26.62 o
 -11   1   5       34.03       40.06     21.15 o
 -10   1   5      224.92      276.34     26.22 o
  -9   1   5       33.68       36.93     15.40 o
  -8   1   5     1025.96      971.14     32.69 o
  -7   1   5     1002.71      983.70     50.26 o
  -6   1   5      441.17      370.27     15.57 o
  -5   1   5      207.11      217.67     16.26 o
  -4   1   5      544.11      536.05     24.16 o
  -3   1   5     1187.81     1379.80     23.94 o
  -2   1   5     1025.40      942.03     17.10 o
  -1   1   5      246.40      226.17      4.69 o
   0   1   5       80.78       90.78      2.72 o
   1   1   5      202.79      262.12     10.45 o
   2   1   5    19347.00    20022.30    232.89 o
   3   1   5     2411.72     2469.05     30.88 o
   4   1   5     1518.89     1495.84     18.32 o
   5   1   5       49.17       45.80      4.92 o
   6   1   5      358.51      359.63     12.16 o
   7   1   5      182.66      165.47     11.48 o
   8   1   5      382.86      367.28     18.32 o
   9   1   5       24.04       17.75     10.88 o
  10   1   5      579.96      583.94     27.76 o
  11   1   5       77.02       73.39     25.02 o
 -11   2   5        2.85        8.35     20.60 o
 -10   2   5       75.83       84.73     23.30 o
  -9   2   5       28.60       31.27     15.00 o
  -8   2   5     2479.54     2454.48     80.68 o
  -7   2   5      785.06      710.63     23.40 o
  -6   2   5      253.62      242.15      9.78 o
  -5   2   5       22.42       16.74      4.78 o
  -4   2   5     1361.76     1407.92     31.28 o
  -3   2   5      910.43      851.60     31.40 o
  -2   2   5      274.98      265.29      5.98 o
  -1   2   5       58.15       67.36      3.46 o
   0   2   5       16.42       43.89      2.65 o
   1   2   5     1455.35     1453.76     83.32 o
   2   2   5       23.40       50.90      4.09 o
   3   2   5       39.26       40.60      3.63 o
   4   2   5      172.67      202.91      4.91 o
   5   2   5      199.28      179.18      5.37 o
   6   2   5      159.49      167.78      7.89 o
   7   2   5     1518.51     1481.98     44.19 o
   8   2   5      455.24      482.39     22.10 o
   9   2   5      502.21      514.45     22.78 o
  10   2   5      164.65      163.26     16.49 o
  11   2   5       44.15       57.19     27.48 o
 -11   3   5      274.18      262.47     27.16 o
 -10   3   5      213.28      206.51     20.39 o
  -9   3   5      651.96      696.38     51.15 o
  -8   3   5       15.69       18.60     13.22 o
  -7   3   5      959.34      983.26     30.21 o
  -6   3   5     1275.24     1290.99     69.84 o
  -5   3   5       14.16       24.17      5.22 o
  -4   3   5       20.87       33.50      3.46 o
  -3   3   5     3938.23     3816.65     63.21 o
  -2   3   5     1918.96     1862.94     30.58 o
  -1   3   5     2174.55     2340.93     97.66 o
   0   3   5      658.32      768.18     13.04 o
   1   3   5      212.51      232.97      5.27 o
   2   3   5     2868.07     2939.84     40.05 o
   3   3   5       85.84       68.79      3.22 o
   4   3   5       39.59       67.34      8.70 o
   5   3   5        3.45        8.63      3.58 o
   6   3   5      582.68      570.42     42.56 o
   7   3   5       92.34       90.22     10.48 o
   8   3   5      133.18      145.97     11.56 o
   9   3   5      287.61      279.69     16.03 o
  10   3   5      484.67      509.01     28.05 o
 -11   4   5      197.12      193.38     32.60 o
 -10   4   5      430.12      423.66     36.89 o
  -9   4   5      203.33      201.51     18.65 o
  -8   4   5        1.18       11.61     11.16 o
  -7   4   5     2938.42     3183.48     73.49 o
  -6   4   5       60.59       69.37      7.38 o
  -5   4   5      663.01      694.33     35.29 o
  -4   4   5      476.75      469.28     12.40 o
  -3   4   5     1892.89     1947.17     44.45 o
  -2   4   5     2665.26     2714.60     50.32 o
  -1   4   5    11203.00    11718.81    489.66 o
   0   4   5        2.58       10.92      4.01 o
   1   4   5     1183.20     1177.98     27.16 o
   2   4   5     5397.47     5176.49    106.39 o
   3   4   5      401.09      500.52     16.69 o
   4   4   5     1283.74     1375.27     23.90 o
   5   4   5      160.36      152.67      7.00 o
   6   4   5       10.41       15.06      6.13 o
   7   4   5        8.82       12.54      9.67 o
   8   4   5      867.89      932.04     32.11 o
   9   4   5       11.80       17.12     11.51 o
  10   4   5        2.98        1.72     11.51 o
 -11   5   5       63.52       75.47     16.01 o
 -10   5   5        1.12       16.33     13.78 o
  -9   5   5       41.69       16.52     29.42 o
  -8   5   5      107.70      107.27     11.04 o
  -7   5   5     1285.37     1226.12     27.89 o
  -6   5   5        0.74        8.64     11.99 o
  -5   5   5     3246.90     3353.39     64.49 o
  -4   5   5       63.41       62.61      5.05 o
  -3   5   5       23.26       17.07      8.53 o
  -2   5   5     8779.80     8980.65    167.61 o
  -1   5   5       54.67       68.70     11.99 o
   0   5   5       67.67       57.27      9.07 o
   1   5   5     1163.19     1175.54     21.38 o
   2   5   5      317.47      334.86      6.95 o
   3   5   5      197.92      211.77      6.02 o
   4   5   5     2249.34     2322.02     34.92 o
   5   5   5      980.01      987.30     19.13 o
   6   5   5       88.78       92.25      9.53 o
   7   5   5      143.15      129.14     12.48 o
   8   5   5       22.46       26.22     11.51 o
   9   5   5       55.17       71.73     14.20 o
  10   5   5       54.55       74.59     16.54 o
 -11   6   5       18.02        6.15     23.67 o
 -10   6   5      184.80      113.59     37.27 o
  -9   6   5      523.79      610.82     28.99 o
  -8   6   5      113.11      138.38     11.42 o
  -7   6   5       72.45       98.31      8.65 o
  -6   6   5     1926.16     1811.93     38.04 o
  -5   6   5       34.08       36.29      9.10 o
  -4   6   5        9.08        6.45      3.62 o
  -3   6   5     1586.42     1616.88     59.93 o
  -2   6   5      396.46      365.30     10.65 o
  -1   6   5      167.42      172.07     12.34 o
   0   6   5     4407.27     4222.43    140.13 o
   1   6   5      109.92       98.48      7.36 o
   2   6   5     2281.23     2368.28     33.01 o
   3   6   5      341.45      301.27      7.19 o
   4   6   5      118.61      124.92      9.42 o
   5   6   5      916.95      876.41     48.28 o
   6   6   5      820.82      835.66     73.70 o
   7   6   5       94.59       95.77     11.22 o
   8   6   5      426.63      451.37     24.39 o
   9   6   5      126.00      166.92     19.18 o
 -11   7   5     1057.58     1057.26     58.33 o
 -10   7   5     1227.07     1299.11     93.68 o
  -9   7   5       60.32       77.40     24.30 o
  -8   7   5       58.23       55.91     13.77 o
  -7   7   5      316.59      318.75     13.57 o
  -6   7   5      134.55      127.92     11.56 o
  -5   7   5      884.79      848.91     28.02 o
  -4   7   5      351.37      374.07     28.22 o
  -3   7   5       84.93       74.79      7.01 o
  -2   7   5       24.85       25.20      8.33 o
  -1   7   5      526.68      549.35     25.56 o
   0   7   5     1259.08     1385.58     41.79 o
   1   7   5      148.10      135.72     11.19 o
   2   7   5     1402.31     1454.96     27.01 o
   3   7   5      839.65      782.47     18.86 o
   4   7   5       15.57       16.57     10.36 o
   5   7   5     2040.38     2057.97     45.33 o
   6   7   5        1.67        1.72      9.22 o
   7   7   5      309.70      315.18     18.66 o
   8   7   5        0.10       -1.14     11.56 o
   9   7   5       16.11        6.93     15.00 o
 -11   8   5      229.07      152.44     28.97 o
 -10   8   5      411.77      477.47     29.91 o
  -9   8   5      217.88      190.14     17.69 o
  -8   8   5      816.56      846.60     33.44 o
  -7   8   5      169.02      140.48     14.51 o
  -6   8   5      202.41      244.73     19.06 o
  -5   8   5      604.76      638.33     19.02 o
  -4   8   5      256.64      233.96     17.12 o
  -3   8   5      360.36      386.66     12.11 o
  -2   8   5      252.62      282.17     27.19 o
  -1   8   5     1836.64     2012.69     59.82 o
   0   8   5      186.72      210.29     11.25 o
   1   8   5     1253.16     1292.31     24.33 o
   2   8   5     1346.24     1307.59     28.66 o
   3   8   5       50.63       58.55      7.79 o
   4   8   5     1150.13     1144.22     34.98 o
   5   8   5      368.35      377.75     14.28 o
   6   8   5        4.00       14.31     11.96 o
   7   8   5      553.36      585.09     27.76 o
   8   8   5       96.92       81.80     17.75 o
   9   8   5       15.21       27.93     15.91 o
 -10   9   5       41.99       44.49     24.99 o
  -9   9   5      228.38      226.00     20.04 o
  -8   9   5       58.70       70.85     13.57 o
  -7   9   5        1.67       -6.01      7.76 o
  -6   9   5       19.98       41.97      9.40 o
  -5   9   5      537.18      527.13     17.26 o
  -4   9   5        9.82       15.24      7.55 o
  -3   9   5     1701.34     1652.68     35.49 o
  -2   9   5      106.20      101.96      7.88 o
  -1   9   5     2126.26     2164.50     53.46 o
   0   9   5       22.49       24.86      7.42 o
   1   9   5      327.41      328.39      8.75 o
   2   9   5        6.24        8.83      6.23 o
   3   9   5      481.30      480.98     14.08 o
   4   9   5      908.63      910.00     26.18 o
   5   9   5        0.81        1.36      7.60 o
   6   9   5     1068.16     1144.53     38.87 o
   7   9   5       59.02       49.12     16.43 o
   8   9   5      172.74      154.79     17.29 o
 -10  10   5       20.73       29.68     22.24 o
  -9  10   5       43.67       32.55     19.59 o
  -8  10   5       17.66       34.68     13.32 o
  -7  10   5      198.24      232.48     17.26 o
  -6  10   5      106.46      127.31     12.08 o
  -5  10   5      149.01      140.85     13.82 o
  -4  10   5     1521.91     1536.42     36.34 o
  -3  10   5     1787.12     1767.05     40.07 o
  -2  10   5        1.55        1.23      7.87 o
  -1  10   5     3269.53     3146.51     75.63 o
   0  10   5      462.54      409.59     18.44 o
   1  10   5       84.58      100.41      8.27 o
   2  10   5     1213.20     1221.53     29.36 o
   3  10   5      120.88      122.35     12.51 o
   4  10   5      596.67      589.40     25.16 o
   5  10   5        2.49       -6.93     12.08 o
   6  10   5      954.48      998.90     39.33 o
   7  10   5        6.93       17.12     13.68 o
  -9  11   5      351.72      311.92     23.23 o
  -8  11   5       13.93        5.70     14.11 o
  -7  11   5       81.97       75.86     20.03 o
  -6  11   5        2.76       16.07     16.63 o
  -5  11   5      268.42      256.25     19.21 o
  -4  11   5      329.78      349.25     21.70 o
  -3  11   5       16.64       12.97      6.92 o
  -2  11   5      282.09      281.85     14.10 o
  -1  11   5      423.08      381.77     18.49 o
   0  11   5      181.81      161.82     14.77 o
   1  11   5       11.02       13.20      9.34 o
   2  11   5       10.62       28.46      9.89 o
   3  11   5       16.38        4.60     10.10 o
   4  11   5     1025.81      981.29     31.03 o
   5  11   5      198.08      247.06     19.58 o
   6  11   5      424.34      390.57     25.53 o
   7  11   5      340.47      364.53     34.69 o
  -9  12   5       93.31       57.36     16.43 o
  -8  12   5        6.32        5.08     15.80 o
  -7  12   5      555.35      538.51     39.33 o
  -6  12   5       37.93       57.07     13.15 o
  -5  12   5      533.61      532.17     37.07 o
  -4  12   5       18.49       30.94     10.90 o
  -3  12   5      352.40      347.40     22.44 o
  -2  12   5       66.32       60.91     19.95 o
  -1  12   5      140.43      152.15     13.78 o
   0  12   5       81.80      101.11     16.31 o
   1  12   5      199.23      216.59     19.66 o
   2  12   5        7.36       -1.05     18.32 o
   3  12   5      603.13      632.16     26.78 o
   4  12   5      203.19      251.53     61.71 o
   5  12   5       54.39       27.48     24.56 o
   6  12   5      105.36       66.98     27.02 o
  -8  13   5        0.91       -1.40     21.31 o
  -7  13   5     1383.92     1351.02     53.29 o
  -6  13   5      121.43      149.79     22.53 o
  -5  13   5      317.54      318.46     16.57 o
  -4  13   5       44.41       48.38     15.51 o
  -3  13   5      187.04      188.90     13.01 o
  -2  13   5      286.64      324.67     23.76 o
  -1  13   5      464.76      433.25     18.18 o
   0  13   5      250.02      254.38     19.42 o
   1  13   5        4.52       24.59     12.57 o
   2  13   5      549.63      573.44     30.35 o
   3  13   5      790.63      850.47     42.56 o
   4  13   5       42.82       71.73     27.53 o
  -7  14   5      935.14      884.80     61.94 o
  -6  14   5      184.97      197.69     19.97 o
  -5  14   5      347.76      367.71     77.36 o
  -4  14   5       32.74       35.32     19.35 o
  -3  14   5        1.47       16.73      9.30 o
  -2  14   5      100.66      102.32     27.76 o
  -1  14   5      283.51      285.20     19.71 o
   0  14   5      147.80      144.98     46.74 o
   1  14   5        1.13        3.46     17.49 o
   2  14   5      477.35      445.36     25.57 o
   3  14   5       13.34       11.98     20.17 o
   4  14   5      384.41      340.26     41.50 o
  -6  15   5       56.74       74.29     17.87 o
  -5  15   5      100.31       93.69     23.67 o
  -4  15   5       24.66       -1.05     14.75 o
  -3  15   5      205.34      207.44     16.70 o
  -2  15   5      142.33      124.22     13.78 o
  -1  15   5       15.04       20.99     12.08 o
   0  15   5      471.68      430.41     26.65 o
   1  15   5        1.83        1.23     20.61 o
   2  15   5        8.97       15.69     14.57 o
   3  15   5       72.05       91.59     30.22 o
  -4  16   5      391.10      351.29     30.74 o
  -3  16   5       39.47       38.53     24.41 o
  -2  16   5       29.50        3.08     13.00 o
  -1  16   5      112.46       99.67     17.14 o
   0  16   5      254.62      237.33     21.09 o
   0 -18   6      233.64      206.94     26.99 o
   1 -18   6       14.37        6.93     21.29 o
   2 -18   6       47.65       23.36     17.80 o
   3 -18   6       64.40       60.85     19.06 o
   4 -18   6      167.61      207.45     35.15 o
  -2 -17   6       23.56       25.25     28.16 o
  -1 -17   6       34.46       36.47     12.50 o
   0 -17   6       95.67       62.84     13.85 o
   1 -17   6       77.92       74.06     15.65 o
   2 -17   6      785.88      725.79     33.54 o
   3 -17   6      125.35      123.25     21.24 o
   4 -17   6        7.74       23.36     15.51 o
   5 -17   6      116.40      111.85     18.72 o
   6 -17   6       29.11       27.48     29.82 o
  -4 -16   6      114.82      104.63     24.33 o
  -3 -16   6      148.76      193.37     24.79 o
  -2 -16   6     1381.96     1408.75    117.03 o
  -1 -16   6      350.77      358.47     27.33 o
   0 -16   6      496.30      486.96     25.16 o
   1 -16   6      551.70      519.99     39.30 o
   2 -16   6      193.00      183.88     13.22 o
   3 -16   6       38.47       50.49     14.25 o
   4 -16   6      110.40      115.40     18.49 o
   5 -16   6      372.74      389.60     26.45 o
   6 -16   6       10.67       32.69     19.98 o
   7 -16   6      467.62      428.30     30.68 o
  -5 -15   6        7.18       -5.01     16.03 o
  -4 -15   6       80.80      123.16     18.21 o
  -3 -15   6       29.17       32.00     14.57 o
  -2 -15   6      359.68      416.49     20.82 o
  -1 -15   6      160.75      133.15     23.56 o
   0 -15   6     1282.79     1198.24     81.97 o
   1 -15   6       46.11       37.40     22.81 o
   2 -15   6      604.09      638.17     26.16 o
   3 -15   6      786.38      714.23     30.68 o
   4 -15   6        1.16       -8.53     10.19 o
   5 -15   6      253.01      206.08     17.86 o
   6 -15   6       17.53       16.54     14.77 o
   7 -15   6      100.99       83.52     20.09 o
   8 -15   6        3.73       15.97     14.94 o
  -6 -14   6       86.35       58.70     17.43 o
  -5 -14   6      525.99      541.86     54.95 o
  -4 -14   6       73.26       82.81     19.95 o
  -3 -14   6      116.60      135.54     19.08 o
  -2 -14   6        4.24        0.63     15.14 o
  -1 -14   6     3415.34     3368.01     77.33 o
   0 -14   6      762.56      798.87     26.50 o
   1 -14   6       52.76       33.80     16.97 o
   2 -14   6      289.15      271.16     15.31 o
   3 -14   6      307.56      319.22     14.99 o
   4 -14   6       39.49       48.83     14.37 o
   5 -14   6      709.74      783.61     30.80 o
   6 -14   6       25.86       28.74     12.08 o
   7 -14   6        2.62        9.67     14.31 o
   8 -14   6      499.57      515.54     28.22 o
   9 -14   6      246.60      217.24     20.44 o
  -7 -13   6      181.40      203.40     22.16 o
  -6 -13   6       32.25       14.31     15.38 o
  -5 -13   6        3.06        7.06     13.47 o
  -4 -13   6        6.73       11.45     16.68 o
  -3 -13   6        9.53       -4.31     17.75 o
  -2 -13   6       80.79       64.73     15.64 o
  -1 -13   6     1814.67     1780.16     45.08 o
   0 -13   6        0.96        6.91      9.10 o
   1 -13   6     1569.71     1441.28     36.65 o
   2 -13   6       70.01       83.95     11.03 o
   3 -13   6      529.73      510.80     19.92 o
   4 -13   6     1534.25     1524.90     83.52 o
   5 -13   6        1.59       -6.30      8.07 o
   6 -13   6       78.12       96.23     13.62 o
   7 -13   6       36.36       41.10     13.17 o
   8 -13   6       56.87       30.80     11.45 o
   9 -13   6       66.66       56.79     17.69 o
  -7 -12   6       23.03       34.37     18.69 o
  -6 -12   6      317.03      380.57     35.23 o
  -5 -12   6      157.60      164.17     33.40 o
  -4 -12   6      283.01      279.79     24.30 o
  -3 -12   6      943.53      961.15     39.30 o
  -2 -12   6     1005.36      992.42     31.77 o
  -1 -12   6      343.02      283.07     28.48 o
   0 -12   6     2181.98     2159.47    102.18 o
   1 -12   6       48.15       38.18      5.88 o
   2 -12   6       51.23       48.49      6.13 o
   3 -12   6        0.19       -0.55     11.45 o
   4 -12   6     1169.41     1103.78     29.01 o
   5 -12   6     1016.26     1068.17     37.55 o
   6 -12   6     2059.63     2199.07     65.09 o
   7 -12   6       12.21        4.06     12.59 o
   8 -12   6      405.37      455.49     23.47 o
   9 -12   6        9.48       12.54     14.88 o
  10 -12   6        7.94       17.12     25.13 o
  -8 -11   6       19.05       24.68     16.01 o
  -7 -11   6       31.37       13.65     14.77 o
  -6 -11   6       10.43       17.04     17.38 o
  -5 -11   6       43.39       45.09     16.46 o
  -4 -11   6     2330.58     2369.12     95.63 o
  -3 -11   6       89.86       90.08     10.71 o
  -2 -11   6      137.61      121.35     15.03 o
  -1 -11   6      688.14      636.33     18.76 o
   0 -11   6      978.70      922.70     56.56 o
   1 -11   6      212.11      203.45      8.51 o
   2 -11   6      661.50      639.68     15.32 o
   3 -11   6       10.25        5.03      6.01 o
   4 -11   6      224.82      211.68      9.88 o
   5 -11   6     5077.51     5155.36    130.57 o
   6 -11   6     1239.01     1220.21     38.47 o
   7 -11   6       33.02       34.92     11.33 o
   8 -11   6      261.64      249.35     18.15 o
   9 -11   6      131.18      113.86     15.34 o
  10 -11   6        0.59      -13.74     21.81 o
  -8 -10   6        8.60       25.97     20.79 o
  -7 -10   6        5.00       24.40     29.19 o
  -6 -10   6      191.04      199.08     32.40 o
  -5 -10   6        1.65        1.13     10.00 o
  -4 -10   6     1217.82     1175.53     38.27 o
  -3 -10   6       22.45       32.15      8.70 o
  -2 -10   6     2199.06     2289.88     52.77 o
  -1 -10   6      263.80      269.80     11.79 o
   0 -10   6     1922.96     1790.20     42.68 o
   1 -10   6        8.48       12.09      6.01 o
   2 -10   6     1649.67     1710.48     30.06 o
   3 -10   6      246.97      216.21      8.61 o
   4 -10   6      704.70      707.60     16.63 o
   5 -10   6     4572.00     4626.81     81.49 o
   6 -10   6      763.76      857.62     23.81 o
   7 -10   6     1621.18     1666.02     39.04 o
   8 -10   6      102.09      129.71     10.36 o
   9 -10   6       98.82      117.98     15.06 o
  10 -10   6      261.70      294.29     36.92 o
  -9  -9   6      171.46      145.07     21.35 o
  -8  -9   6        0.92       -5.93     19.03 o
  -7  -9   6       36.27       13.44     25.24 o
  -6  -9   6        3.14       12.40     14.80 o
  -5  -9   6      974.22      960.99     51.23 o
  -4  -9   6      261.37      279.23     15.80 o
  -3  -9   6      970.57      988.72     28.19 o
  -2  -9   6      250.61      279.79     13.79 o
  -1  -9   6     1623.40     1445.33     31.93 o
   0  -9   6      100.79      117.17      7.08 o
   1  -9   6       16.20       23.48      4.67 o
   2  -9   6      255.17      222.58     10.33 o
   3  -9   6     4350.35     4508.46    112.60 o
   4  -9   6       54.98       48.23      5.37 o
   5  -9   6     1367.24     1395.23     27.02 o
   6  -9   6       58.81       53.04     20.26 o
   7  -9   6      385.82      374.66     13.91 o
   8  -9   6      285.58      312.61     13.51 o
   9  -9   6      403.37      393.38     17.06 o
  10  -9   6      427.43      432.30     26.85 o
  11  -9   6      125.20      106.82     26.73 o
  -9  -8   6      428.86      468.58     49.14 o
  -8  -8   6      217.82      231.60     22.18 o
  -7  -8   6      724.40      745.47     29.51 o
  -6  -8   6        7.29       14.34      9.89 o
  -5  -8   6        3.22        7.18     14.85 o
  -4  -8   6     1161.10     1111.15     33.25 o
  -3  -8   6      344.11      370.01     39.50 o
  -2  -8   6      106.16      104.51     10.35 o
  -1  -8   6     1329.72     1309.43     40.01 o
   0  -8   6        1.18       -3.72      3.72 o
   1  -8   6      867.72      889.96     17.94 o
   2  -8   6     3332.89     3359.46     46.96 o
   3  -8   6      440.11      420.41     15.17 o
   4  -8   6       34.02       38.54      6.35 o
   5  -8   6      587.95      571.40     13.32 o
   6  -8   6       78.53       71.99     20.89 o
   7  -8   6      279.56      318.56     11.96 o
   8  -8   6        3.46       -2.29      8.01 o
   9  -8   6      110.81      118.49     10.42 o
  10  -8   6      119.28      150.67     19.98 o
  11  -8   6      231.01      211.63     27.13 o
 -10  -7   6       29.63       32.29     22.87 o
  -9  -7   6        5.19        4.57     26.90 o
  -8  -7   6      143.11      105.49     25.10 o
  -7  -7   6      541.35      577.35     27.59 o
  -6  -7   6      939.50      917.73     34.12 o
  -5  -7   6     1452.88     1482.27     83.78 o
  -4  -7   6     2271.17     2163.74     42.00 o
  -3  -7   6       85.39       82.14     10.56 o
  -2  -7   6      329.39      280.61      8.43 o
  -1  -7   6       68.59      120.84      6.93 o
   0  -7   6       26.36       22.58      4.05 o
   1  -7   6        3.74        4.30      3.13 o
   2  -7   6     2809.87     2807.15     39.32 o
   3  -7   6      101.82      122.24      4.81 o
   4  -7   6      327.39      285.45     25.44 o
   5  -7   6       90.84       83.84      4.28 o
   6  -7   6       28.12       29.60      4.24 o
   7  -7   6      125.41      143.77     66.17 o
   8  -7   6        9.04       12.02      6.81 o
   9  -7   6      206.94      213.69     12.59 o
  10  -7   6      246.57      232.29     21.12 o
  11  -7   6      434.64      430.30     39.73 o
 -10  -6   6       46.86       55.60     18.62 o
  -9  -6   6      534.61      548.03     26.52 o
  -8  -6   6      241.42      216.58     19.35 o
  -7  -6   6      338.38      328.99     19.26 o
  -6  -6   6     1004.63     1021.87     33.53 o
  -5  -6   6       50.58       50.54      6.00 o
  -4  -6   6     1466.67     1447.06     35.35 o
  -3  -6   6      238.87      241.35     16.83 o
  -2  -6   6     2177.81     2055.12    135.01 o
  -1  -6   6      352.94      411.18     10.28 o
   0  -6   6     1828.11     1850.06     27.91 o
   1  -6   6     3203.19     3110.65     43.88 o
   2  -6   6      420.45      485.34      9.72 o
   3  -6   6      468.78      420.53      7.79 o
   4  -6   6      298.31      241.39      5.36 o
   5  -6   6      296.47      281.68     15.94 o
   6  -6   6     1098.06     1021.71     33.49 o
   7  -6   6      800.77      846.77     51.40 o
   8  -6   6      564.69      574.73     17.23 o
   9  -6   6      456.68      531.97     23.18 o
  10  -6   6       15.43        0.57     13.34 o
  11  -6   6      200.90      180.15     28.91 o
 -10  -5   6        9.19       23.50     15.02 o
  -9  -5   6        4.49        6.10     12.34 o
  -8  -5   6       37.95       34.80     11.30 o
  -7  -5   6      268.63      256.63     18.41 o
  -6  -5   6      595.00      603.56     33.66 o
  -5  -5   6       73.61       71.13      8.36 o
  -4  -5   6     2457.35     2401.78     45.51 o
  -3  -5   6       89.57       76.53      8.53 o
  -2  -5   6      137.36      135.56      5.62 o
  -1  -5   6      140.41      132.49      4.18 o
   0  -5   6     2047.15     1985.12     29.62 o
   1  -5   6      826.72      927.40     12.84 o
   2  -5   6      270.20      341.23      6.37 o
   3  -5   6     5774.76     5587.81     68.71 o
   4  -5   6      106.59       87.48      3.23 o
   5  -5   6       66.82       53.84      3.43 o
   6  -5   6       97.73      103.00      4.61 o
   7  -5   6      209.71      202.34     39.58 o
   8  -5   6      326.12      324.57     12.94 o
   9  -5   6      642.69      645.59     19.46 o
  10  -5   6       18.52       49.12     21.12 o
  11  -5   6      251.72      289.37     33.37 o
 -11  -4   6       28.28       -5.81     16.02 o
 -10  -4   6       51.84       39.52     18.58 o
  -9  -4   6       58.15       44.83     13.01 o
  -8  -4   6       49.74       37.92     10.52 o
  -7  -4   6     2273.92     2269.10     48.89 o
  -6  -4   6       41.31       38.15      8.64 o
  -5  -4   6      231.83      254.32     10.59 o
  -4  -4   6     1726.80     1636.35     55.53 o
  -3  -4   6       20.74       17.08      4.03 o
  -2  -4   6        0.02        0.98      5.41 o
  -1  -4   6     5878.11     5938.85     94.25 o
   0  -4   6       76.54       63.86      3.81 o
   1  -4   6      483.44      400.70     15.80 o
   2  -4   6     2102.96     2236.65     51.03 o
   3  -4   6       69.85       53.58      1.74 o
   4  -4   6      102.20       86.40      1.88 o
   5  -4   6      839.04      831.47     28.97 o
   6  -4   6      494.52      434.47     10.05 o
   7  -4   6        1.38        5.93      4.55 o
   8  -4   6      125.31      119.52      7.84 o
   9  -4   6        3.67        1.14      6.93 o
  10  -4   6        1.40       38.41     17.80 o
  11  -4   6      291.83      335.91     39.44 o
 -11  -3   6      301.13      293.64     51.35 o
 -10  -3   6       61.85       84.16     34.23 o
  -9  -3   6      192.91      187.81     19.46 o
  -8  -3   6        6.64        3.60      7.70 o
  -7  -3   6      133.05      141.66      8.33 o
  -6  -3   6      619.50      607.75     16.96 o
  -5  -3   6     7940.99     7888.30    128.59 o
  -4  -3   6      968.44      923.72     22.02 o
  -3  -3   6      467.00      456.83     12.69 o
  -2  -3   6     2593.61     2595.40     39.47 o
  -1  -3   6      207.65      145.16     13.42 o
   0  -3   6     4394.98     4486.69    149.15 o
   1  -3   6      531.05      488.83     12.71 o
   2  -3   6     6221.95     6633.73    168.01 o
   3  -3   6      107.42      115.45      8.07 o
   4  -3   6     3023.70     2842.92    105.39 o
   5  -3   6        7.21        4.56      2.00 o
   6  -3   6        2.20        7.14      2.37 o
   7  -3   6      654.52      594.42     16.31 o
   8  -3   6       17.89       21.75      6.93 o
   9  -3   6        0.10        9.67      9.67 o
  10  -3   6      125.40      143.68     30.97 o
  11  -3   6      190.54      210.20     29.82 o
 -11  -2   6        4.37        6.57     20.62 o
 -10  -2   6       13.84        4.06     13.19 o
  -9  -2   6     1147.26     1245.63     44.77 o
  -8  -2   6      335.65      288.29     12.55 o
  -7  -2   6      558.27      553.88     21.01 o
  -6  -2   6       52.03       73.37      6.51 o
  -5  -2   6      324.07      324.66     20.75 o
  -4  -2   6      152.79      153.55      6.62 o
  -3  -2   6     3452.37     3323.76     57.58 o
  -2  -2   6      790.37      746.49     14.46 o
  -1  -2   6       11.87       11.65      1.77 o
   0  -2   6    14293.89    14718.59    557.78 o
   1  -2   6        7.91       25.78      1.64 o
   2  -2   6     7600.43     7998.62    445.87 o
   3  -2   6      917.95      873.50     17.12 o
   4  -2   6      507.72      479.05     11.23 o
   5  -2   6      387.23      395.83      8.10 o
   6  -2   6      767.52      735.29     14.90 o
   7  -2   6     1020.72     1012.58     28.91 o
   8  -2   6       63.76       65.37      8.13 o
   9  -2   6      698.84      691.39     25.19 o
  10  -2   6       17.46       50.49     20.72 o
  11  -2   6        1.36       29.25     32.63 o
 -11  -1   6      137.06      173.04     42.65 o
 -10  -1   6       34.23       53.70     14.89 o
  -9  -1   6      118.41      127.55     17.26 o
  -8  -1   6      394.15      380.16     18.44 o
  -7  -1   6      604.98      556.61     21.55 o
  -6  -1   6     1327.45     1238.61     32.73 o
  -5  -1   6      453.75      479.69     14.53 o
  -4  -1   6     1378.34     1208.24     25.15 o
  -3  -1   6      879.92      889.57     19.88 o
  -2  -1   6       26.57       38.70      2.72 o
  -1  -1   6     2414.66     2481.36     32.59 o
   0  -1   6     7122.00     7250.91    183.27 o
   1  -1   6       68.62       71.70      3.23 o
   2  -1   6    20629.40    20500.63   1330.26 o
   3  -1   6     1256.99     1311.16     23.86 o
   4  -1   6      332.89      322.97      4.52 o
   5  -1   6     2541.34     2467.67     29.68 o
   6  -1   6      158.05      142.54      6.05 o
   7  -1   6     1117.70     1155.86     34.17 o
   8  -1   6        4.03       -7.96      7.96 o
   9  -1   6      170.67      166.92     12.36 o
  10  -1   6        3.84       22.90     27.48 o
  11  -1   6      739.73      770.27     57.13 o
 -11   0   6       18.81       31.00     20.38 o
 -10   0   6      106.49      108.87     15.71 o
  -9   0   6      827.76      871.16     32.44 o
  -8   0   6     1115.98     1090.26     37.98 o
  -7   0   6        8.21       -1.39      7.69 o
  -6   0   6      368.55      335.01     16.03 o
  -5   0   6      154.49      107.16     16.69 o
  -4   0   6        6.20        6.19      3.76 o
  -3   0   6     1067.74     1055.24     47.08 o
  -2   0   6     4862.65     4869.86     72.25 o
  -1   0   6     1450.32     1475.67     22.50 o
   0   0   6     1130.76     1216.74     14.71 o
   1   0   6     7225.86     7360.57    344.66 o
   2   0   6     2231.92     2220.13     69.95 o
   3   0   6      704.31      756.10     10.11 o
   4   0   6       23.09       18.90      1.62 o
   5   0   6      493.53      494.90      9.70 o
   6   0   6      427.62      435.78     11.24 o
   7   0   6     2277.28     2154.42     57.76 o
   8   0   6       60.31       64.23      9.22 o
   9   0   6      379.83      407.75     19.35 o
  10   0   6       78.65       63.48     20.61 o
  11   0   6       39.01       -1.14     34.00 o
 -11   1   6      398.93      374.16     24.18 o
 -10   1   6      169.48      163.47     16.41 o
  -9   1   6      789.29      804.60     29.25 o
  -8   1   6       89.82       78.67     14.89 o
  -7   1   6      737.44      657.65     23.84 o
  -6   1   6      647.85      654.38     25.53 o
  -5   1   6       12.76       27.04      4.85 o
  -4   1   6      526.76      515.87     12.67 o
  -3   1   6     1741.80     1842.49     40.66 o
  -2   1   6        1.80       -2.86      2.86 o
  -1   1   6      381.19      421.70     13.28 o
   0   1   6      544.35      640.75     30.83 o
   1   1   6     2583.97     2834.13     76.59 o
   2   1   6      163.29      171.18      3.29 o
   3   1   6     3253.83     3211.29     36.43 o
   4   1   6       39.26       48.54      6.30 o
   5   1   6       65.10       70.06      5.35 o
   6   1   6     1547.20     1528.96     71.75 o
   7   1   6       86.07       79.63      8.53 o
   8   1   6      690.19      686.35     26.33 o
   9   1   6      571.24      563.33     23.87 o
  10   1   6       24.48       14.31     20.09 o
  11   1   6       36.80       43.62     36.01 o
 -11   2   6      668.07      622.07     31.15 o
 -10   2   6        8.51       13.36     20.89 o
  -9   2   6     1456.31     1579.22     49.06 o
  -8   2   6      658.26      626.42     24.56 o
  -7   2   6     1395.81     1421.70     60.39 o
  -6   2   6      379.47      403.24     12.62 o
  -5   2   6      107.48       92.68      6.50 o
  -4   2   6      871.19      803.74     28.97 o
  -3   2   6      327.96      283.16     20.46 o
  -2   2   6     2199.74     2143.41     38.33 o
  -1   2   6     1036.07     1012.74     16.06 o
   0   2   6     2101.47     2275.20     53.64 o
   1   2   6     1766.64     1966.22     71.30 o
   2   2   6       46.58       38.81      6.87 o
   3   2   6        3.52        5.82      2.33 o
   4   2   6        8.65        7.50      2.57 o
   5   2   6       99.11       77.75      5.84 o
   6   2   6     1032.14      999.50     36.06 o
   7   2   6       54.02       54.32      9.16 o
   8   2   6     2780.19     2795.84     75.91 o
   9   2   6       48.65       45.85     11.96 o
  10   2   6        4.54       -5.15     12.08 o
 -11   3   6      418.19      433.86     43.25 o
 -10   3   6        1.26      -10.38     18.04 o
  -9   3   6       16.72       -6.61     12.56 o
  -8   3   6       27.61       43.14     10.23 o
  -7   3   6      266.55      275.25     17.13 o
  -6   3   6      100.77       96.37     11.43 o
  -5   3   6      499.01      531.25     36.89 o
  -4   3   6      850.21      779.95     21.68 o
  -3   3   6      109.37       76.47      3.77 o
  -2   3   6     4328.45     4108.48     62.79 o
  -1   3   6      529.18      567.99     39.50 o
   0   3   6     1134.08     1248.86     21.90 o
   1   3   6      975.75     1008.32     26.82 o
   2   3   6     2321.29     2409.35     40.13 o
   3   3   6      297.53      295.61      6.52 o
   4   3   6     2371.88     2324.60     30.48 o
   5   3   6      411.95      424.26     10.14 o
   6   3   6      303.09      284.20     11.56 o
   7   3   6      984.22     1012.58     32.00 o
   8   3   6     1263.35     1260.68     42.47 o
   9   3   6        2.18        1.72     10.88 o
  10   3   6       59.12       40.19     14.25 o
 -11   4   6       12.84       38.73     16.15 o
 -10   4   6       80.92       69.23     33.12 o
  -9   4   6      138.15      159.15     22.30 o
  -8   4   6      158.28      179.08     13.56 o
  -7   4   6      149.44      172.28     15.95 o
  -6   4   6        3.74        1.34      7.46 o
  -5   4   6       84.46       82.56      5.67 o
  -4   4   6      442.57      400.16     11.46 o
  -3   4   6      418.57      431.37     11.39 o
  -2   4   6     3639.39     3719.24    136.41 o
  -1   4   6       44.03       44.68      4.62 o
   0   4   6     3473.09     3586.15     55.02 o
   1   4   6      645.62      681.00     12.38 o
   2   4   6      268.18      297.45      9.13 o
   3   4   6     1080.73     1088.65     16.29 o
   4   4   6      856.92      869.96     14.57 o
   5   4   6      111.47      116.49      6.17 o
   6   4   6     1117.44     1161.63    101.44 o
   7   4   6      228.89      210.89     12.54 o
   8   4   6       69.11       88.84     12.19 o
   9   4   6      515.84      502.60     24.67 o
  10   4   6      165.16      243.34     38.81 o
 -11   5   6      364.78      347.59     45.97 o
 -10   5   6      106.69      127.23     26.33 o
  -9   5   6      130.41      119.57     18.23 o
  -8   5   6       37.26       45.42     11.05 o
  -7   5   6      278.51      278.52     18.64 o
  -6   5   6      870.94      827.74     21.06 o
  -5   5   6     1016.68     1031.24     23.28 o
  -4   5   6       62.52       62.15      4.80 o
  -3   5   6     1141.42     1077.25     23.47 o
  -2   5   6        3.74       -2.70      3.12 o
  -1   5   6      289.38      276.55     13.02 o
   0   5   6        3.38        9.75      4.64 o
   1   5   6      273.15      246.44      8.93 o
   2   5   6        2.80       13.80      4.23 o
   3   5   6       42.51       61.64      6.78 o
   4   5   6      196.04      223.12      6.82 o
   5   5   6     1671.42     1819.68     45.71 o
   6   5   6      411.39      421.43     19.63 o
   7   5   6       55.98       53.92     10.19 o
   8   5   6       24.06       29.77     10.99 o
   9   5   6       81.91      110.31     16.60 o
  10   5   6       34.12       28.74     16.66 o
 -11   6   6      411.34      379.32     25.30 o
 -10   6   6      153.44      173.23     23.14 o
  -9   6   6      262.97      245.03     19.04 o
  -8   6   6        2.02      -10.97     18.29 o
  -7   6   6      359.34      398.59     21.67 o
  -6   6   6     2220.25     2182.98     45.02 o
  -5   6   6     2314.60     2375.04     46.46 o
  -4   6   6      313.82      308.37     17.03 o
  -3   6   6      296.04      309.52     22.61 o
  -2   6   6       50.55       45.71      4.16 o
  -1   6   6      342.08      350.42     37.44 o
   0   6   6      313.24      352.41     24.01 o
   1   6   6      404.62      393.33     18.80 o
   2   6   6      295.21      321.46     15.97 o
   3   6   6     2561.57     2613.98     37.00 o
   4   6   6      938.53     1014.86     21.68 o
   5   6   6        4.42       15.07      9.19 o
   6   6   6       10.89        5.72      7.44 o
   7   6   6      567.45      619.15     27.36 o
   8   6   6       16.86       12.54     13.74 o
   9   6   6       27.59       20.66     12.59 o
 -11   7   6      578.60      542.22     69.15 o
 -10   7   6       12.60       58.09     15.49 o
  -9   7   6      701.04      705.13     34.10 o
  -8   7   6      136.99      159.35     15.48 o
  -7   7   6      106.93      105.87     15.16 o
  -6   7   6      791.26      825.68     22.63 o
  -5   7   6      436.52      419.06     14.80 o
  -4   7   6      654.01      655.31     20.69 o
  -3   7   6     2107.37     2191.41     54.01 o
  -2   7   6     1077.80     1077.42     21.16 o
  -1   7   6       89.82       78.88      5.83 o
   0   7   6     1569.90     1744.23     38.90 o
   1   7   6      356.34      366.26     18.95 o
   2   7   6       20.03       17.98      6.24 o
   3   7   6      156.13      141.12      7.67 o
   4   7   6      365.03      379.52     11.47 o
   5   7   6       77.62       79.61     21.70 o
   6   7   6      552.03      604.95     24.73 o
   7   7   6      230.20      222.91     15.74 o
   8   7   6      119.68      106.36     15.80 o
   9   7   6        3.26       -5.15     14.37 o
 -10   8   6      104.66      116.00     19.66 o
  -9   8   6      683.56      738.54     35.82 o
  -8   8   6        1.69       17.39     16.79 o
  -7   8   6      221.02      249.85     17.09 o
  -6   8   6      329.67      320.88     12.47 o
  -5   8   6       94.75       88.26     10.62 o
  -4   8   6      380.43      406.53     14.02 o
  -3   8   6     1098.04     1011.04     24.47 o
  -2   8   6     1879.56     1789.32     37.43 o
  -1   8   6       95.60       98.24      9.02 o
   0   8   6     3060.32     3175.25     59.84 o
   1   8   6     1757.88     1708.60     43.33 o
   2   8   6     1307.81     1367.87     24.18 o
   3   8   6     1093.00     1059.42     43.93 o
   4   8   6        9.05        5.51      6.61 o
   5   8   6      420.52      436.25     19.00 o
   6   8   6      240.58      257.71     16.89 o
   7   8   6        9.46       16.54     14.20 o
   8   8   6        1.20       -7.96     13.11 o
 -10   9   6       13.51       29.18     21.77 o
  -9   9   6      170.53      194.56     27.48 o
  -8   9   6       10.13        0.51     17.50 o
  -7   9   6       57.65       48.63     11.92 o
  -6   9   6       95.91       89.88      9.27 o
  -5   9   6       13.93       21.12      8.28 o
  -4   9   6     1311.11     1382.64     33.66 o
  -3   9   6       11.42       24.49      7.66 o
  -2   9   6     2621.18     2625.21     56.47 o
  -1   9   6        1.09        8.17     17.75 o
   0   9   6      381.02      394.41     17.05 o
   1   9   6     2296.04     2266.91     40.27 o
   2   9   6      185.38      182.34     10.16 o
   3   9   6      502.64      507.06     16.83 o
   4   9   6      360.98      366.09     15.22 o
   5   9   6      322.81      346.50     18.72 o
   6   9   6      118.30      158.39     15.68 o
   7   9   6       20.48       27.48     16.54 o
   8   9   6       84.03       81.80     16.43 o
  -9  10   6      156.28      136.78     25.67 o
  -8  10   6       57.12       63.07     18.72 o
  -7  10   6      576.95      604.63     26.60 o
  -6  10   6       17.58       15.67     10.70 o
  -5  10   6      283.56      279.06     13.90 o
  -4  10   6      172.66      157.11     11.08 o
  -3  10   6      991.25      964.84     39.81 o
  -2  10   6     1094.74     1062.27     27.63 o
  -1  10   6       23.24       35.25     12.30 o
   0  10   6      108.55      111.28     17.32 o
   1  10   6      346.92      366.72     14.02 o
   2  10   6      686.61      694.47     24.39 o
   3  10   6      986.80      979.83     33.49 o
   4  10   6       10.01        9.20      9.91 o
   5  10   6        4.61        4.06      9.79 o
   6  10   6        4.15        9.67     12.48 o
   7  10   6      215.17      201.27     21.75 o
  -9  11   6      184.73      157.97     36.32 o
  -8  11   6      433.91      471.03     31.18 o
  -7  11   6      166.33      180.80     53.09 o
  -6  11   6        0.97      -27.12     35.15 o
  -5  11   6      505.80      474.24     20.12 o
  -4  11   6       69.75       90.03     10.06 o
  -3  11   6     1417.03     1444.99     39.81 o
  -2  11   6        8.54       21.76     12.02 o
  -1  11   6      157.47      161.11     24.24 o
   0  11   6      229.43      213.09     22.93 o
   1  11   6       36.91       53.94     11.25 o
   2  11   6       74.01       77.03     12.13 o
   3  11   6     1187.58     1181.02     40.09 o
   4  11   6     1111.31     1248.77     65.94 o
   5  11   6       35.85        7.44     23.47 o
   6  11   6      541.90      590.93     48.83 o
  -8  12   6      118.82       91.96     17.86 o
  -7  12   6      504.47      590.73     33.66 o
  -6  12   6      693.12      728.26     40.67 o
  -5  12   6      671.92      659.96     29.12 o
  -4  12   6        1.06       -7.62     16.63 o
  -3  12   6      162.71      183.68     12.94 o
  -2  12   6      240.10      250.25     13.60 o
  -1  12   6     1101.72     1100.80     39.24 o
   0  12   6      354.86      372.63     20.75 o
   1  12   6        7.51       11.46     11.16 o
   2  12   6     1472.67     1461.04     48.38 o
   3  12   6        6.21        9.13     10.83 o
   4  12   6      890.27      954.08     62.05 o
   5  12   6       69.92       55.35     26.68 o
  -8  13   6        6.81       18.10     23.27 o
  -7  13   6        2.74       -6.46     15.85 o
  -6  13   6      511.80      553.03     32.21 o
  -5  13   6     1172.14     1122.03     46.46 o
  -4  13   6       31.32        9.27     22.95 o
  -3  13   6        2.10      -20.12     20.12 o
  -2  13   6      168.05      177.02     13.96 o
  -1  13   6      308.27      330.52     17.91 o
   0  13   6      228.89      245.04     22.18 o
   1  13   6        2.38        0.61     17.39 o
   2  13   6      628.53      637.89     30.75 o
   3  13   6       26.91       57.87     25.13 o
   4  13   6     1581.64     1625.26     94.51 o
  -7  14   6       29.61       29.38     24.61 o
  -6  14   6      358.25      369.12     26.19 o
  -5  14   6       33.19       62.36     21.38 o
  -4  14   6       55.32       65.69     39.07 o
  -3  14   6       60.74       75.82     11.33 o
  -2  14   6       31.72       44.84     11.82 o
  -1  14   6       32.89       26.08     10.31 o
   0  14   6      330.44      321.38     22.74 o
   1  14   6      302.59      285.40     69.81 o
   2  14   6      176.04      112.07     57.84 o
   3  14   6      397.63      416.50     43.96 o
  -5  15   6      173.40      191.87     26.97 o
  -4  15   6      121.77      153.26     35.20 o
  -3  15   6       18.22       19.17     16.12 o
  -2  15   6      379.89      342.09     19.57 o
  -1  15   6       83.68       83.48     14.05 o
   0  15   6       49.51       66.57     27.85 o
   1  15   6       35.97       22.09     15.81 o
   2  15   6      194.47      143.11     34.92 o
  -2  16   6       11.53       50.94     24.25 o
   1 -18   7       19.67       19.41     15.40 o
   2 -18   7      445.07      440.26     32.11 o
   3 -18   7      266.18      217.24     24.67 o
  -2 -17   7      255.17      259.95     30.17 o
  -1 -17   7       82.94      101.11     18.92 o
   0 -17   7      565.91      534.11     47.91 o
   1 -17   7       29.93       34.92     17.80 o
   2 -17   7      164.74      186.61     21.58 o
   3 -17   7      460.13      470.89     31.14 o
   4 -17   7        9.64       13.22     16.03 o
   5 -17   7      297.87      305.91     24.27 o
  -4 -16   7       54.67       67.85     21.49 o
  -3 -16   7       40.81       10.97     13.33 o
  -2 -16   7        2.30       18.64     14.20 o
  -1 -16   7      130.37      119.31     13.50 o
   0 -16   7        3.69       19.37     12.33 o
   1 -16   7       39.50       33.65     14.61 o
   2 -16   7      120.67      150.67     18.78 o
   3 -16   7      203.99      164.46     17.17 o
   4 -16   7        9.35       -0.57     11.56 o
   5 -16   7       97.85      123.76     20.21 o
   6 -16   7      257.92      256.97     21.47 o
   7 -16   7      423.77      417.48     28.34 o
  -5 -15   7      217.00      207.23     27.38 o
  -4 -15   7      390.51      407.65     30.38 o
  -3 -15   7      283.22      296.60     21.55 o
  -2 -15   7      356.79      320.30     24.93 o
  -1 -15   7       49.67       53.39     15.46 o
   0 -15   7      425.42      451.38     28.65 o
   1 -15   7       95.04      107.19     12.06 o
   2 -15   7       81.16       75.27     22.84 o
   3 -15   7        8.63       13.22     10.99 o
   4 -15   7      553.84      544.16     26.79 o
   5 -15   7      109.82       96.68     15.06 o
   6 -15   7       92.24       80.08     18.43 o
   7 -15   7      131.38      149.46     16.37 o
   8 -15   7      310.21      301.73     24.96 o
  -6 -14   7       82.52       87.07     17.99 o
  -5 -14   7        5.27      -14.33     14.33 o
  -4 -14   7       32.58       51.61     47.14 o
  -3 -14   7      234.36      250.27     19.53 o
  -2 -14   7     2187.31     2276.51     57.57 o
  -1 -14   7      165.82      165.15     14.05 o
   0 -14   7      907.36      958.09     29.53 o
   1 -14   7        2.30        0.54      9.36 o
   2 -14   7      304.01      339.72     16.94 o
   3 -14   7      556.35      534.20     24.33 o
   4 -14   7      291.46      274.88     18.26 o
   5 -14   7        5.76       -3.38     11.96 o
   6 -14   7       18.80       21.12     13.17 o
   7 -14   7        6.73       20.04     11.96 o
   8 -14   7        1.63       -3.38     15.97 o
  -6 -13   7      352.80      333.86     30.50 o
  -5 -13   7      263.22      279.19     23.93 o
  -4 -13   7     1078.28     1048.88     37.25 o
  -3 -13   7      409.15      410.89     21.22 o
  -2 -13   7      255.03      247.67     25.24 o
  -1 -13   7      146.34      117.67     11.23 o
   0 -13   7     1484.58     1494.07     38.59 o
   1 -13   7      370.77      369.04     15.13 o
   2 -13   7        1.32        6.63      6.84 o
   3 -13   7     2060.46     2035.88     47.09 o
   4 -13   7      126.22      118.49     14.08 o
   5 -13   7      400.92      402.94     20.15 o
   6 -13   7        2.77        6.93      9.85 o
   7 -13   7       18.12       25.24     10.82 o
   8 -13   7      102.26       91.59     16.49 o
   9 -13   7      103.57       94.34     27.42 o
  -7 -12   7       61.95       40.69     22.60 o
  -6 -12   7      132.20      142.07     27.99 o
  -5 -12   7      308.34      289.26     20.69 o
  -4 -12   7     1843.56     1867.70     57.73 o
  -3 -12   7     1063.91     1052.28     37.84 o
  -2 -12   7     1279.43     1322.62     63.45 o
  -1 -12   7      656.14      539.26     37.61 o
   0 -12   7        4.95        7.42      5.24 o
   1 -12   7     1058.20     1039.51     22.91 o
   2 -12   7       96.70      112.09      7.16 o
   3 -12   7      109.80       86.89      7.71 o
   4 -12   7      169.67      182.72     14.88 o
   5 -12   7      765.51      827.06     30.28 o
   6 -12   7       23.06       21.75      9.85 o
   7 -12   7      268.79      313.47     19.46 o
   8 -12   7       15.65       41.73     12.08 o
   9 -12   7       18.60       34.35     23.01 o
  -8 -11   7      120.60       98.46     26.70 o
  -7 -11   7       13.83       44.96     21.42 o
  -6 -11   7       30.72       65.94     16.34 o
  -5 -11   7     1550.76     1569.41     57.82 o
  -4 -11   7       23.96       37.61     11.21 o
  -3 -11   7     1514.03     1463.11     46.74 o
  -2 -11   7        0.11        5.07     17.37 o
  -1 -11   7      834.32      794.04     22.18 o
   0 -11   7        6.39        9.33      7.17 o
   1 -11   7     2732.30     2833.56    103.12 o
   2 -11   7      103.97      111.90      7.33 o
   3 -11   7       81.37       83.46      6.33 o
   4 -11   7     3128.56     3184.00     57.17 o
   5 -11   7       63.43       69.32     10.76 o
   6 -11   7      130.58      128.63     12.48 o
   7 -11   7     1078.35     1133.19     30.63 o
   8 -11   7      200.63      230.12     15.97 o
   9 -11   7        0.70       19.41     20.66 o
  10 -11   7      210.22      280.49     42.47 o
  -8 -10   7      233.88      170.77     24.90 o
  -7 -10   7       59.58       27.18     19.95 o
  -6 -10   7      234.10      219.73     18.53 o
  -5 -10   7       58.35       53.14     12.12 o
  -4 -10   7      166.89      195.78     14.63 o
  -3 -10   7     1569.58     1630.72     43.47 o
  -2 -10   7       92.51      103.86     31.46 o
  -1 -10   7       90.57       96.97      8.99 o
   0 -10   7     2698.07     2621.81     55.30 o
   1 -10   7      260.67      251.80      9.91 o
   2 -10   7      418.50      409.43     27.13 o
   3 -10   7       27.63       12.55      4.43 o
   4 -10   7      828.72      842.26     18.66 o
   5 -10   7       16.83        7.97     81.26 o
   6 -10   7     1310.70     1366.41     31.83 o
   7 -10   7       30.14       30.28      7.38 o
   8 -10   7       27.55       32.17      9.79 o
   9 -10   7       76.75       73.39     14.37 o
  10 -10   7        1.61        1.14     31.66 o
  -9  -9   7       26.39       24.40     16.48 o
  -8  -9   7       26.92       50.41     45.57 o
  -7  -9   7      969.79      983.93     42.79 o
  -6  -9   7      395.02      411.06     23.96 o
  -5  -9   7      170.55      157.21     13.10 o
  -4  -9   7     2913.18     2808.12     69.86 o
  -3  -9   7      908.56      904.75     49.60 o
  -2  -9   7      163.19      186.45     11.51 o
  -1  -9   7     3732.32     3677.63     81.57 o
   0  -9   7        3.11        7.93      6.05 o
   1  -9   7     2467.51     2420.32     40.92 o
   2  -9   7     6243.68     6353.58     86.88 o
   3  -9   7     2194.41     2112.64     32.56 o
   4  -9   7     2119.27     2207.12     39.35 o
   5  -9   7       83.74       85.82      7.01 o
   6  -9   7        2.20        9.10      5.78 o
   7  -9   7      158.52      164.46      9.22 o
   8  -9   7        6.47       23.36      8.07 o
   9  -9   7        6.33       -2.86     13.22 o
  10  -9   7        0.53        9.67     16.54 o
  -9  -8   7      209.21      212.38     30.00 o
  -8  -8   7      426.84      447.42     25.94 o
  -7  -8   7        0.81        4.02     16.60 o
  -6  -8   7      690.70      707.69     53.92 o
  -5  -8   7      217.76      229.75     17.69 o
  -4  -8   7     1263.98     1269.77     38.53 o
  -3  -8   7        9.80       12.01      4.73 o
  -2  -8   7     6836.13     6679.55    186.73 o
  -1  -8   7       35.73       33.27      5.05 o
   0  -8   7     1008.03      980.91     30.91 o
   1  -8   7     7064.52     7149.74    106.29 o
   2  -8   7     1104.23     1154.83     19.44 o
   3  -8   7     5284.52     5282.59     70.06 o
   4  -8   7     1702.71     1671.67     42.93 o
   5  -8   7      303.19      274.00     17.72 o
   6  -8   7        3.08       -4.41     22.93 o
   7  -8   7      871.03      916.01     24.61 o
   8  -8   7      461.87      501.51     16.09 o
   9  -8   7       90.32      119.52     16.20 o
  10  -8   7       42.59       63.08     15.57 o
  11  -8   7       45.37       30.28     18.95 o
 -10  -7   7       16.84       15.95     20.29 o
  -9  -7   7       19.46       23.46     14.75 o
  -8  -7   7       13.59        8.79     25.16 o
  -7  -7   7      369.91      342.88     41.44 o
  -6  -7   7      496.14      501.52     21.57 o
  -5  -7   7        1.90       -5.34      5.81 o
  -4  -7   7      296.97      277.23     13.25 o
  -3  -7   7       20.99       17.01      5.31 o
  -2  -7   7      509.31      494.00     31.80 o
  -1  -7   7      224.27      207.81      8.16 o
   0  -7   7      970.01      938.19     15.71 o
   1  -7   7     2615.78     2626.30     57.93 o
   2  -7   7      605.96      643.09     22.58 o
   3  -7   7     4140.20     4151.79     77.02 o
   4  -7   7      465.06      466.94      8.95 o
   5  -7   7      464.05      461.16     13.85 o
   6  -7   7        2.09       -0.69      4.61 o
   7  -7   7      406.30      377.41     12.99 o
   8  -7   7       49.93       46.83      6.87 o
   9  -7   7      721.65      724.48     27.02 o
  10  -7   7      347.30      352.74     26.05 o
  11  -7   7      203.12      155.99     35.26 o
 -10  -6   7       47.46       28.59     15.44 o
  -9  -6   7       94.39      113.84     17.05 o
  -8  -6   7      679.46      787.53     42.27 o
  -7  -6   7      633.19      680.19     26.43 o
  -6  -6   7      360.77      383.69     43.79 o
  -5  -6   7       87.19       76.21      6.54 o
  -4  -6   7      850.82      764.66     33.37 o
  -3  -6   7      266.80      209.57     22.15 o
  -2  -6   7       30.63       24.40      5.57 o
  -1  -6   7     2320.08     2232.94     37.15 o
   0  -6   7        8.96        8.59      4.01 o
   1  -6   7      693.69      687.86     12.33 o
   2  -6   7        3.48        8.31      2.39 o
   3  -6   7      827.95      828.55     12.91 o
   4  -6   7      279.99      242.54     10.10 o
   5  -6   7     3416.70     3320.19     93.62 o
   6  -6   7        1.78       -1.11      6.27 o
   7  -6   7       65.89       53.24      5.61 o
   8  -6   7     1587.13     1648.50     38.87 o
   9  -6   7       34.46       45.85     12.65 o
  10  -6   7     1069.33     1120.37     46.42 o
  11  -6   7      179.91      137.44     35.32 o
 -10  -5   7       40.05       33.99     22.67 o
  -9  -5   7        3.66      -12.89     12.89 o
  -8  -5   7      310.89      317.38     40.27 o
  -7  -5   7      195.79      195.41     15.40 o
  -6  -5   7     1305.62     1237.26     29.28 o
  -5  -5   7      888.53      954.08     22.98 o
  -4  -5   7        3.19        1.22      5.95 o
  -3  -5   7      830.58      736.78     22.87 o
  -2  -5   7      590.68      627.58     15.51 o
  -1  -5   7      150.67      203.76      6.12 o
   0  -5   7     2091.71     2333.75     37.15 o
   1  -5   7     1002.48     1043.84     16.73 o
   2  -5   7       95.64       73.81      2.89 o
   3  -5   7      122.21      112.17      5.32 o
   4  -5   7     1024.32      941.70     15.43 o
   5  -5   7      313.96      289.17     14.25 o
   6  -5   7      174.21      178.36     15.14 o
   7  -5   7       11.36        9.77     18.29 o
   8  -5   7        2.59        5.72     13.74 o
   9  -5   7      212.55      178.89     17.92 o
  10  -5   7     1191.92     1157.52     70.01 o
  11  -5   7      115.44      121.13     26.33 o
 -10  -4   7      382.47      381.75     37.01 o
  -9  -4   7      373.49      383.31     21.84 o
  -8  -4   7     1371.74     1394.89     43.57 o
  -7  -4   7      183.00      171.14     11.62 o
  -6  -4   7     2104.17     2039.77     42.36 o
  -5  -4   7     1458.19     1470.85     27.89 o
  -4  -4   7      216.25      204.04      7.26 o
  -3  -4   7       75.59       57.58      8.30 o
  -2  -4   7       73.54       53.49      3.56 o
  -1  -4   7     3650.68     3641.42     49.76 o
   0  -4   7     2709.81     2528.38     63.00 o
   1  -4   7     2610.88     2721.36     33.72 o
   2  -4   7       14.55       14.33      1.37 o
   3  -4   7      278.57      287.34     12.31 o
   4  -4   7      292.63      273.91     13.22 o
   5  -4   7        3.29       -1.44      6.11 o
   6  -4   7      615.12      585.48     18.98 o
   7  -4   7      700.27      658.71     16.32 o
   8  -4   7      238.12      227.20     10.82 o
   9  -4   7      389.92      442.26     31.20 o
  10  -4   7      286.34      294.29     32.00 o
  11  -4   7       22.56       45.22     24.44 o
 -11  -3   7      121.00      126.68     31.86 o
 -10  -3   7       36.41       24.76     19.97 o
  -9  -3   7       25.06       27.48     12.75 o
  -8  -3   7      394.02      361.76     29.97 o
  -7  -3   7       32.57       30.58      6.51 o
  -6  -3   7      704.71      698.68     18.72 o
  -5  -3   7       18.36       10.84      5.28 o
  -4  -3   7     4146.17     4052.33     68.64 o
  -3  -3   7      766.09      746.60     16.91 o
  -2  -3   7      118.39      142.48      4.54 o
  -1  -3   7      231.19      144.42      9.07 o
   0  -3   7      327.53      403.02     12.05 o
   1  -3   7      313.40      354.21      5.63 o
   2  -3   7      437.24      382.10      5.16 o
   3  -3   7       64.18       50.64      8.13 o
   4  -3   7       18.93       17.43      4.82 o
   5  -3   7     1023.85      973.46     25.99 o
   6  -3   7       11.41       16.64      8.36 o
   7  -3   7       92.03       88.36      6.70 o
   8  -3   7       73.13       58.96      7.33 o
   9  -3   7      245.72      251.64     25.07 o
  10  -3   7      278.59      295.95     32.92 o
  11  -3   7      258.61      360.86     44.54 o
 -11  -2   7       72.74       52.41     16.99 o
 -10  -2   7       33.33       22.04     27.51 o
  -9  -2   7      414.03      377.08     29.74 o
  -8  -2   7      408.95      442.16     16.69 o
  -7  -2   7      140.52      128.92      9.93 o
  -6  -2   7       69.48       68.36     10.59 o
  -5  -2   7      407.32      417.90     29.22 o
  -4  -2   7       11.41        1.40     10.28 o
  -3  -2   7      691.71      708.01     16.20 o
  -2  -2   7       33.78       50.12      6.55 o
  -1  -2   7     2744.90     2637.11     61.77 o
   0  -2   7      415.60      463.05      7.16 o
   1  -2   7     1791.43     1751.30     40.07 o
   2  -2   7     1222.17     1212.84     72.84 o
   3  -2   7      192.18      152.60     14.74 o
   4  -2   7      342.84      330.28      9.61 o
   5  -2   7       55.32       44.88      5.38 o
   6  -2   7      204.10      197.31      9.87 o
   7  -2   7     1021.28     1032.45     30.74 o
   8  -2   7        1.80        2.29      4.52 o
   9  -2   7      135.85      141.96     25.65 o
  10  -2   7      183.72      170.64     31.88 o
  11  -2   7      377.62      341.17     36.24 o
 -11  -1   7       63.02       40.90     13.32 o
 -10  -1   7      574.89      663.93    108.96 o
  -9  -1   7      962.03     1023.31     34.63 o
  -8  -1   7       74.53       79.50     31.60 o
  -7  -1   7       16.54       20.96      5.97 o
  -6  -1   7        6.85       15.71      8.33 o
  -5  -1   7      275.08      285.01     11.34 o
  -4  -1   7     2081.25     1970.47     38.78 o
  -3  -1   7      188.41      155.00     12.91 o
  -2  -1   7     4451.16     4538.72     61.37 o
  -1  -1   7      887.58      846.15     13.58 o
   0  -1   7     2709.49     2993.41     85.26 o
   1  -1   7     2488.87     2516.38     56.53 o
   2  -1   7      145.05      181.82      2.95 o
   3  -1   7      389.80      347.84      9.18 o
   4  -1   7      140.66      154.89     13.42 o
   5  -1   7      782.07      734.45     22.01 o
   6  -1   7      666.57      659.20     39.78 o
   7  -1   7        1.29        7.96      5.15 o
   8  -1   7      141.47      154.79     10.13 o
   9  -1   7      259.27      250.10     27.25 o
  10  -1   7      219.72      197.89     35.03 o
  11  -1   7       43.86       32.17     33.37 o
 -11   0   7        9.64       34.14     23.12 o
 -10   0   7       84.58       72.97     19.97 o
  -9   0   7     1055.46     1052.16     47.28 o
  -8   0   7      595.38      627.35     30.02 o
  -7   0   7     2478.24     2569.39     61.74 o
  -6   0   7        6.16       15.43      7.29 o
  -5   0   7      231.67      267.47     12.36 o
  -4   0   7      664.74      700.34     28.88 o
  -3   0   7      521.65      523.94     13.92 o
  -2   0   7     9663.27     9725.66    135.29 o
  -1   0   7      483.06      437.57     14.54 o
   0   0   7     6423.14     6222.74     74.74 o
   1   0   7     1853.46     1871.68     69.75 o
   2   0   7     7905.44     8650.32    191.79 o
   3   0   7     2734.34     2731.13     31.25 o
   4   0   7      883.47      835.92     12.20 o
   5   0   7      513.42      490.04     17.46 o
   6   0   7      109.69      116.71     38.70 o
   7   0   7      366.50      337.62     14.08 o
   8   0   7      259.08      275.69     13.51 o
   9   0   7       12.39       12.02     17.29 o
  10   0   7       24.52       32.69     19.98 o
 -11   1   7       15.90       47.05     22.05 o
 -10   1   7      212.15      237.12     21.06 o
  -9   1   7       62.66       71.73     25.24 o
  -8   1   7      647.89      582.70     22.83 o
  -7   1   7      854.37      846.91     28.50 o
  -6   1   7      142.56      149.15     12.96 o
  -5   1   7      154.94      139.40     13.08 o
  -4   1   7     3906.57     3795.45     79.11 o
  -3   1   7     1842.36     1653.37     38.53 o
  -2   1   7    12374.90    12644.29    190.05 o
  -1   1   7      349.70      342.63     12.82 o
   0   1   7      408.99      429.65      8.44 o
   1   1   7       57.56       72.99      3.26 o
   2   1   7       54.80       30.88      3.15 o
   3   1   7     4766.77     4821.58     64.57 o
   4   1   7       19.05       26.49      2.71 o
   5   1   7     1360.55     1335.53     20.92 o
   6   1   7      123.86      127.09     38.90 o
   7   1   7      457.84      423.37     16.72 o
   8   1   7      180.96      185.35     11.73 o
   9   1   7       11.42       41.10     25.19 o
  10   1   7       25.90       22.21     21.64 o
 -11   2   7       19.00       24.86     15.77 o
 -10   2   7        3.92      -10.51     15.71 o
  -9   2   7      164.95      183.23     16.22 o
  -8   2   7      403.12      376.74     18.35 o
  -7   2   7       59.99       34.13      8.88 o
  -6   2   7      131.48      152.00     17.37 o
  -5   2   7      910.17      887.74     21.09 o
  -4   2   7      168.73      173.17     19.43 o
  -3   2   7      355.02      365.50     12.60 o
  -2   2   7     7100.53     7094.44    110.42 o
  -1   2   7     2882.76     2929.58     45.68 o
   0   2   7     5813.16     6092.26    136.84 o
   1   2   7     2080.77     2091.21     59.45 o
   2   2   7       78.98       81.60      8.62 o
   3   2   7     1233.81     1211.09     25.76 o
   4   2   7        0.19        1.03      2.83 o
   5   2   7      519.63      518.65     10.72 o
   6   2   7       44.93       43.62      6.30 o
   7   2   7     2747.98     2780.67     70.64 o
   8   2   7       52.08       46.48      9.79 o
   9   2   7      206.50      258.51     33.09 o
  10   2   7        3.95      -10.30     19.46 o
 -11   3   7     1343.96     1404.99     56.39 o
 -10   3   7        9.11        4.52     13.21 o
  -9   3   7       72.33      113.63     15.03 o
  -8   3   7      271.97      287.53     16.52 o
  -7   3   7       45.57       38.34      9.96 o
  -6   3   7        2.97        0.29     10.52 o
  -5   3   7      196.41      185.38     11.29 o
  -4   3   7     1075.50     1091.19     29.60 o
  -3   3   7     1536.83     1438.17     33.98 o
  -2   3   7      115.69      134.03      3.71 o
  -1   3   7     4095.67     4287.76     62.42 o
   0   3   7     1705.52     1613.36     61.82 o
   1   3   7      379.71      416.74      7.75 o
   2   3   7      345.55      333.12     11.22 o
   3   3   7     2376.02     2391.59     32.61 o
   4   3   7     2570.54     2565.39     34.36 o
   5   3   7     1092.81     1093.71     41.04 o
   6   3   7     1273.47     1322.56     31.31 o
   7   3   7      150.80      150.04     12.31 o
   8   3   7      261.44      269.39     15.68 o
   9   3   7       37.79       16.54     25.70 o
  10   3   7       24.07       42.99     24.16 o
 -11   4   7      482.32      501.48     33.66 o
 -10   4   7        0.57       40.01     19.22 o
  -9   4   7      310.47      339.57     54.15 o
  -8   4   7       50.59       21.33     10.28 o
  -7   4   7        8.46       -7.09      8.86 o
  -6   4   7     1220.88     1227.41     37.31 o
  -5   4   7        4.51       13.70      7.67 o
  -4   4   7       56.38       54.66      3.62 o
  -3   4   7      367.35      368.46     19.52 o
  -2   4   7       53.82       44.42      3.76 o
  -1   4   7     2512.19     2457.83     47.75 o
   0   4   7       55.01       59.09      5.23 o
   1   4   7      353.55      362.10     15.28 o
   2   4   7      165.01      181.04      6.27 o
   3   4   7      106.57      101.83      4.63 o
   4   4   7      818.27      850.79     17.43 o
   5   4   7      276.29      246.50     10.79 o
   6   4   7      213.50      225.77     10.76 o
   7   4   7      225.05      180.78     12.88 o
   8   4   7      285.66      284.50     16.94 o
   9   4   7      208.40      173.79     17.06 o
  10   4   7        2.13      -23.36     23.36 o
 -11   5   7      176.67      210.30     21.79 o
 -10   5   7      187.52      182.94     18.15 o
  -9   5   7      193.67      189.81     16.70 o
  -8   5   7      125.03      167.61     18.14 o
  -7   5   7        0.46       10.59     10.32 o
  -6   5   7      633.31      655.78     25.56 o
  -5   5   7      489.13      501.25     14.74 o
  -4   5   7     2335.02     2301.37     45.22 o
  -3   5   7      910.88      894.92     19.86 o
  -2   5   7     2388.01     2345.65     42.24 o
  -1   5   7       11.65       -3.76      6.86 o
   0   5   7       53.20       45.90      6.53 o
   1   5   7      422.91      400.05      9.34 o
   2   5   7     1591.69     1565.04     26.04 o
   3   5   7      344.44      361.38     13.22 o
   4   5   7     5194.29     5322.51     77.48 o
   5   5   7       21.34       24.02     22.10 o
   6   5   7      219.50      220.73     14.20 o
   7   5   7        7.96        4.52     10.30 o
   8   5   7        1.04        2.86      8.64 o
   9   5   7        9.77        2.86     12.71 o
 -10   6   7       30.31       29.99     20.98 o
  -9   6   7      417.18      473.11     24.55 o
  -8   6   7      117.44       93.94     17.23 o
  -7   6   7       16.36       10.92     15.14 o
  -6   6   7     1047.88     1103.05     42.19 o
  -5   6   7     1038.58     1024.84     23.81 o
  -4   6   7      508.21      550.62     15.30 o
  -3   6   7     3043.49     3090.40     56.80 o
  -2   6   7      229.81      212.90     12.77 o
  -1   6   7      142.60      145.68      8.22 o
   0   6   7      582.52      532.77     29.74 o
   1   6   7      157.56      169.31      7.61 o
   2   6   7      317.30      320.03      8.41 o
   3   6   7     1458.42     1475.19     24.60 o
   4   6   7      504.44      531.52     11.92 o
   5   6   7      455.19      482.39     19.98 o
   6   6   7     1281.60     1289.70     39.50 o
   7   6   7       41.60       39.61     10.25 o
   8   6   7       34.75       43.91     14.25 o
   9   6   7      452.27      413.59     27.25 o
 -10   7   7      130.97      161.10     18.70 o
  -9   7   7      129.45       72.57     14.62 o
  -8   7   7       42.59       36.29     16.58 o
  -7   7   7        0.66       18.18     10.65 o
  -6   7   7       14.23       11.28     13.09 o
  -5   7   7     1320.57     1320.04     30.47 o
  -4   7   7      424.02      433.86     13.42 o
  -3   7   7       34.78       23.91      7.47 o
  -2   7   7       49.57       63.20     10.36 o
  -1   7   7       24.77       36.19     10.25 o
   0   7   7        0.44        6.32      9.75 o
   1   7   7      217.19      227.26     17.75 o
   2   7   7      594.37      573.21     13.71 o
   3   7   7      260.29      287.87      8.54 o
   4   7   7        3.19        4.37      6.06 o
   5   7   7     1216.66     1270.87     37.55 o
   6   7   7       45.72       59.36     10.30 o
   7   7   7      109.40      111.85     12.65 o
   8   7   7       21.90       20.04     14.37 o
 -10   8   7      137.33      144.56     36.46 o
  -9   8   7      480.27      555.33     31.86 o
  -8   8   7        7.29       14.77     19.72 o
  -7   8   7      321.36      337.69     22.67 o
  -6   8   7      161.20      165.17     14.25 o
  -5   8   7        4.76        3.49      6.87 o
  -4   8   7       63.28       51.31      7.26 o
  -3   8   7        2.73        5.18      5.44 o
  -2   8   7      176.96      176.24      9.81 o
  -1   8   7       27.82       43.31      8.51 o
   0   8   7      460.78      480.40     17.60 o
   1   8   7      552.10      606.99     19.58 o
   2   8   7        2.74        3.84      3.42 o
   3   8   7       32.22       26.84     16.86 o
   4   8   7       66.52       50.80      8.53 o
   5   8   7      109.63      114.37     13.28 o
   6   8   7      166.63      179.52     15.40 o
   7   8   7      283.30      358.17     20.84 o
   8   8   7        9.21       14.31     16.66 o
 -10   9   7        5.32       -5.38     16.83 o
  -9   9   7      101.37       84.47     22.50 o
  -8   9   7      306.11      296.43     20.37 o
  -7   9   7      565.32      607.83     35.89 o
  -6   9   7       78.74       75.92     31.28 o
  -5   9   7      519.13      519.89     51.06 o
  -4   9   7     1577.15     1609.86     38.34 o
  -3   9   7      940.03      951.13     49.72 o
  -2   9   7      475.40      531.47     16.90 o
  -1   9   7     1023.47     1076.76     34.20 o
   0   9   7      586.26      564.16     32.49 o
   1   9   7      992.96     1016.52     26.52 o
   2   9   7      606.02      589.10     15.34 o
   3   9   7      756.19      830.76     44.22 o
   4   9   7       94.43       90.22     11.39 o
   5   9   7        0.53       -6.30     10.93 o
   6   9   7        9.23        6.93     12.08 o
   7   9   7        9.31        1.14     13.22 o
  -9  10   7       77.87      105.95     24.07 o
  -8  10   7      525.94      583.64     45.05 o
  -7  10   7      332.53      392.60     27.40 o
  -6  10   7      472.30      492.48     34.00 o
  -5  10   7        7.83       12.62     14.58 o
  -4  10   7     1694.37     1716.29     47.34 o
  -3  10   7       13.67       15.71      7.36 o
  -2  10   7      343.88      338.58     14.27 o
  -1  10   7      215.46      226.26     23.21 o
   0  10   7      269.04      266.10     17.93 o
   1  10   7     1829.94     1839.80     54.38 o
   2  10   7      117.98      137.44     28.11 o
   3  10   7        9.02        3.95     14.83 o
   4  10   7        1.47       10.30      8.59 o
   5  10   7        4.46       -4.52     13.17 o
   6  10   7      263.21      224.34     21.52 o
   7  10   7       16.41        2.86     14.94 o
  -9  11   7      114.49       90.95     25.17 o
  -8  11   7        4.58       -6.84     14.94 o
  -7  11   7      112.52       95.16     25.13 o
  -6  11   7      682.94      740.19     31.73 o
  -5  11   7      288.74      287.89     38.64 o
  -4  11   7      779.61      765.57     29.47 o
  -3  11   7      753.55      734.65     22.31 o
  -2  11   7      615.34      608.34     22.49 o
  -1  11   7      451.19      463.79     21.82 o
   0  11   7       75.66       78.47     13.75 o
   1  11   7      382.56      333.06     21.29 o
   2  11   7      108.18      101.10     12.72 o
   3  11   7      122.49      131.32     20.26 o
   4  11   7      262.94      295.95     32.92 o
   5  11   7       87.42       79.63     25.19 o
   6  11   7       80.76       39.61     25.87 o
  -8  12   7      139.84      142.12     27.10 o
  -7  12   7      241.08      208.16     20.45 o
  -6  12   7      952.78      983.02     50.35 o
  -5  12   7       28.28       22.50     14.63 o
  -4  12   7       13.63       18.43     12.32 o
  -3  12   7        1.45       12.33      8.83 o
  -2  12   7      205.77      191.87     18.80 o
  -1  12   7      667.72      616.10     27.66 o
   0  12   7       57.21       55.36     13.38 o
   1  12   7      581.32      606.10     27.08 o
   2  12   7      234.28      272.38     19.72 o
   3  12   7      371.05      379.30     35.43 o
   4  12   7      155.32      165.09     29.54 o
   5  12   7        3.55        7.96     25.65 o
  -7  13   7      187.18      164.25     26.19 o
  -6  13   7      397.32      374.41     50.26 o
  -5  13   7      323.94      287.68     22.09 o
  -4  13   7       52.53       44.71     19.41 o
  -3  13   7      264.39      303.00     25.24 o
  -2  13   7      145.77      164.08     13.43 o
  -1  13   7      198.07      226.54     24.16 o
   0  13   7      184.04      186.05     17.64 o
   1  13   7      149.07      176.55     21.03 o
   2  13   7      285.42      252.39     26.62 o
   3  13   7       53.96       42.99     26.96 o
   4  13   7      223.36      249.35     30.97 o
  -6  14   7      100.57      108.61     29.25 o
  -5  14   7      290.31      299.81     28.35 o
  -4  14   7       54.58       40.30     22.00 o
  -3  14   7       41.73       46.16     20.78 o
  -2  14   7      519.44      492.44     47.63 o
  -1  14   7      212.52      203.17     17.11 o
   0  14   7     1161.00     1033.68     70.64 o
   1  14   7      204.23      148.29     18.45 o
   2  14   7      674.18      688.87     50.26 o
  -4  15   7      163.21      113.85     34.95 o
  -3  15   7       22.81       11.69     21.81 o
  -2  15   7       79.56       93.06     23.80 o
  -1  15   7      103.06       80.85     23.99 o
   0  15   7     1179.80     1052.87     56.01 o
   2 -18   8       86.36       89.76     23.58 o
  -2 -17   8      434.51      360.70     31.26 o
  -1 -17   8      919.85      865.26     42.07 o
   0 -17   8       20.86       31.60     16.66 o
   1 -17   8       67.74       67.72     23.64 o
   2 -17   8      152.04      174.42     18.95 o
   3 -17   8      136.26      138.59     18.60 o
   4 -17   8       24.15       12.54     19.46 o
   5 -17   8      534.68      564.42     32.97 o
  -3 -16   8       28.90       32.56     33.80 o
  -2 -16   8     1547.10     1566.61    159.02 o
  -1 -16   8       36.44       34.97     35.49 o
   0 -16   8       36.53       30.60     13.52 o
   1 -16   8       76.66       83.52     16.60 o
   2 -16   8       14.67       21.75     13.85 o
   3 -16   8      238.59      226.46     20.89 o
   4 -16   8      490.07      527.56     30.80 o
   5 -16   8      171.53      126.45     18.32 o
   6 -16   8      134.61      108.82     18.95 o
  -4 -15   8       46.86        9.48     21.61 o
  -3 -15   8       30.47       10.28     14.83 o
  -2 -15   8       52.83       52.74     15.72 o
  -1 -15   8      167.07      184.63     14.84 o
   0 -15   8      998.38     1045.04     33.06 o
   1 -15   8        4.42        9.10     11.39 o
   2 -15   8       17.42        5.72     12.02 o
   3 -15   8     1283.89     1371.73     49.63 o
   4 -15   8       61.43       80.08     15.00 o
   5 -15   8      543.07      589.72     31.37 o
   6 -15   8      385.20      360.86     21.81 o
   7 -15   8       76.83       66.57     17.17 o
  -5 -14   8       67.73       90.97     17.70 o
  -4 -14   8      553.06      549.33     31.70 o
  -3 -14   8       38.33       75.01     11.41 o
  -2 -14   8      113.59      117.88     13.51 o
  -1 -14   8      741.21      742.77     30.20 o
   0 -14   8      215.48      214.78     36.61 o
   1 -14   8      124.14      135.76     11.42 o
   2 -14   8       38.01       30.28     10.82 o
   3 -14   8      643.83      612.05     26.05 o
   4 -14   8      112.03      128.63     14.65 o
   5 -14   8     1158.87     1187.00     41.22 o
   6 -14   8       17.92       26.96     13.17 o
   7 -14   8      488.47      505.80     29.08 o
   8 -14   8       26.36       28.74     24.61 o
  -6 -13   8      501.98      501.08     31.02 o
  -5 -13   8       85.32       68.02     20.32 o
  -4 -13   8      139.17      141.15     28.97 o
  -3 -13   8       28.58       36.20     16.41 o
  -2 -13   8      357.50      419.68     38.24 o
  -1 -13   8       17.83       23.49      9.19 o
   0 -13   8        6.36       12.56     22.35 o
   1 -13   8      466.04      520.25     16.13 o
   2 -13   8      337.89      336.93     12.70 o
   3 -13   8      215.37      223.65     17.60 o
   4 -13   8      167.11      182.09     14.20 o
   5 -13   8      252.80      257.71     17.69 o
   6 -13   8       12.26       14.31     12.65 o
   7 -13   8      549.57      516.62     26.10 o
   8 -13   8       91.92       72.53     25.24 o
   9 -13   8        3.32       70.52     34.98 o
  -7 -12   8      307.85      314.11     46.80 o
  -6 -12   8      609.32      569.03     31.49 o
  -5 -12   8      260.78      261.67     25.09 o
  -4 -12   8      790.01      799.40     33.48 o
  -3 -12   8      551.14      559.67     41.82 o
  -2 -12   8        4.14        1.64      9.10 o
  -1 -12   8      118.47      128.52     12.10 o
   0 -12   8       51.88       45.24      8.24 o
   1 -12   8     1462.24     1424.57     30.64 o
   2 -12   8       97.61       98.01      8.22 o
   3 -12   8       47.72       43.23      7.89 o
   4 -12   8       25.22        8.38      7.69 o
   5 -12   8      184.66      207.45     15.86 o
   6 -12   8      338.67      354.57     18.03 o
   7 -12   8      423.11      428.30     19.81 o
   8 -12   8        2.75        2.86     20.09 o
   9 -12   8       76.05       60.11     33.77 o
  -8 -11   8      212.66      215.53     23.45 o
  -7 -11   8        0.62        2.35     14.55 o
  -6 -11   8      828.45      838.06     46.37 o
  -5 -11   8      968.83     1011.29     42.40 o
  -4 -11   8     1994.17     2104.76     62.09 o
  -3 -11   8      142.03      153.71     16.13 o
  -2 -11   8        3.47       -7.38      8.90 o
  -1 -11   8      246.40      230.55     12.49 o
   0 -11   8      334.62      334.28     14.50 o
   1 -11   8      650.08      601.42     15.77 o
   2 -11   8      124.83      114.36     10.42 o
   3 -11   8        4.11        0.04      5.49 o
   4 -11   8       26.63       24.82     11.82 o
   5 -11   8      571.21      537.89     36.01 o
   6 -11   8       19.95       13.74      9.22 o
   7 -11   8        2.74        5.72      8.01 o
   8 -11   8      112.70       65.37     21.29 o
   9 -11   8       75.97       61.94     33.14 o
  -8 -10   8      148.78      135.59     19.06 o
  -7 -10   8      539.68      540.69     28.28 o
  -6 -10   8      382.76      379.50     23.02 o
  -5 -10   8      283.25      324.10     36.89 o
  -4 -10   8      641.91      615.69     26.02 o
  -3 -10   8      871.90      907.65     32.09 o
  -2 -10   8      586.22      586.05     18.37 o
  -1 -10   8      990.05     1005.72     25.48 o
   0 -10   8      111.92      108.31     11.39 o
   1 -10   8     1003.33      963.45     23.08 o
   2 -10   8      481.29      492.52     13.50 o
   3 -10   8      195.44      186.90      9.16 o
   4 -10   8      790.23      745.13     49.09 o
   5 -10   8      381.98      410.72     33.26 o
   6 -10   8       56.07       58.27      8.41 o
   7 -10   8      314.09      346.50     14.25 o
   8 -10   8      181.21      193.88     17.97 o
   9 -10   8        2.43       -5.72     18.32 o
  10 -10   8      151.27      126.97     24.79 o
  -9  -9   8       24.27       13.76     23.06 o
  -8  -9   8       20.21       53.26     15.56 o
  -7  -9   8      330.78      295.22     39.21 o
  -6  -9   8      936.80      996.67     36.33 o
  -5  -9   8     1230.98     1089.33     40.24 o
  -4  -9   8       44.61       28.50      9.71 o
  -3  -9   8      900.88      853.68     27.62 o
  -2  -9   8       34.50       48.75      7.00 o
  -1  -9   8      271.30      278.59     11.84 o
   0  -9   8      897.31      892.03     21.52 o
   1  -9   8      415.89      436.42     21.18 o
   2  -9   8     2586.86     2584.34     42.92 o
   3  -9   8     3734.43     3804.47     60.51 o
   4  -9   8      200.01      188.35      7.65 o
   5  -9   8       60.21       61.36      9.39 o
   6  -9   8       59.73       64.63      7.33 o
   7  -9   8      104.59       94.34      9.27 o
   8  -9   8        4.14       24.04     15.51 o
   9  -9   8      103.70      101.44     17.34 o
  10  -9   8       35.88       50.83     16.03 o
  -9  -8   8       97.60      109.63     24.10 o
  -8  -8   8      506.99      482.89     27.07 o
  -7  -8   8      663.53      658.61     29.08 o
  -6  -8   8       21.98        9.27     17.75 o
  -5  -8   8      249.27      241.48     15.26 o
  -4  -8   8       19.34       20.88     21.44 o
  -3  -8   8     1095.32     1080.90     24.99 o
  -2  -8   8       23.82       15.82     10.85 o
  -1  -8   8        4.79        1.63      4.58 o
   0  -8   8     2529.26     2465.57     38.18 o
   1  -8   8     1507.24     1427.87     24.89 o
   2  -8   8     2800.65     2776.99     45.72 o
   3  -8   8     1015.60     1085.84     46.40 o
   4  -8   8        3.59       13.13      3.62 o
   5  -8   8      308.04      336.89     10.50 o
   6  -8   8      212.61      226.78      9.15 o
   7  -8   8      166.98      157.19      8.99 o
   8  -8   8      104.32      146.54     15.06 o
   9  -8   8      185.77      206.76     17.23 o
  10  -8   8       35.15       21.75     20.55 o
  -9  -7   8       21.50       34.82     21.47 o
  -8  -7   8      544.66      530.47     39.64 o
  -7  -7   8      889.89      930.08     35.59 o
  -6  -7   8     1146.18     1213.55     41.84 o
  -5  -7   8     1320.90     1266.85     34.26 o
  -4  -7   8      972.90     1063.05     24.52 o
  -3  -7   8      567.13      538.27     15.41 o
  -2  -7   8      911.15      870.20     18.43 o
  -1  -7   8      885.04      860.40     24.73 o
   0  -7   8     2760.71     2695.70     43.68 o
   1  -7   8        6.43       10.09      3.53 o
   2  -7   8     2241.63     2185.80     34.21 o
   3  -7   8      108.74      105.73      9.45 o
   4  -7   8      362.70      349.50     22.30 o
   5  -7   8        8.48       10.29      3.30 o
   6  -7   8      294.74      306.41     29.57 o
   7  -7   8     1263.95     1210.19     36.64 o
   8  -7   8      194.31      200.64     19.00 o
   9  -7   8        1.25        9.67     17.12 o
  10  -7   8      801.28      910.23     38.98 o
 -10  -6   8      285.71      247.28     40.13 o
  -9  -6   8       44.19       27.30     17.31 o
  -8  -6   8      675.23      721.40     34.03 o
  -7  -6   8      243.42      240.67     20.20 o
  -6  -6   8      494.43      500.34     18.58 o
  -5  -6   8      530.29      549.73     33.26 o
  -4  -6   8      859.92      827.04     21.38 o
  -3  -6   8      155.38      162.64      8.01 o
  -2  -6   8     2118.25     2065.52     35.22 o
  -1  -6   8     6480.94     6168.75     81.21 o
   0  -6   8     5493.72     5570.80     72.42 o
   1  -6   8     2723.53     2523.04     36.10 o
   2  -6   8       29.77       29.41      3.95 o
   3  -6   8      728.30      689.46     31.51 o
   4  -6   8       87.69      104.24      5.41 o
   5  -6   8       73.72       54.94      7.84 o
   6  -6   8        4.06       17.55      6.77 o
   7  -6   8      326.86      296.75     18.15 o
   8  -6   8     1273.80     1233.60     38.64 o
   9  -6   8      993.63     1066.56     39.04 o
  10  -6   8       81.75       42.99     22.27 o
  11  -6   8       73.57       84.84     26.45 o
 -10  -5   8       32.27       22.61     18.71 o
  -9  -5   8       38.74        9.75     25.19 o
  -8  -5   8      102.08      123.60     15.56 o
  -7  -5   8       17.92       31.73     10.97 o
  -6  -5   8     1071.67     1100.91     27.59 o
  -5  -5   8      440.31      430.39     15.03 o
  -4  -5   8     1974.16     2040.97     40.80 o
  -3  -5   8     1278.81     1216.59     26.82 o
  -2  -5   8       66.45       66.09      9.27 o
  -1  -5   8     3561.84     3677.56     52.62 o
   0  -5   8     7169.36     7288.49     91.95 o
   1  -5   8     1813.61     1773.92     26.41 o
   2  -5   8     1168.63     1089.95     17.78 o
   3  -5   8     2638.16     2523.27     27.18 o
   4  -5   8      122.09       95.87      6.74 o
   5  -5   8     1786.76     1585.32     47.40 o
   6  -5   8      346.10      306.80     13.45 o
   7  -5   8       87.71       67.72     11.45 o
   8  -5   8      639.62      623.90     25.07 o
   9  -5   8     1667.11     1656.29     56.50 o
  10  -5   8       34.97       22.90     30.91 o
  11  -5   8      188.97      209.51     39.50 o
 -10  -4   8        3.51        6.34     36.69 o
  -9  -4   8       91.44       82.16     23.04 o
  -8  -4   8        1.60       -9.23     19.49 o
  -7  -4   8       18.30       27.42      6.20 o
  -6  -4   8        3.09       -3.82      5.36 o
  -5  -4   8      191.10      167.71      7.68 o
  -4  -4   8     2828.95     2671.70     62.08 o
  -3  -4   8     1427.84     1376.33     27.53 o
  -2  -4   8        1.20        7.89      5.95 o
  -1  -4   8     2980.42     2879.29     42.27 o
   0  -4   8      859.03      846.02     14.50 o
   1  -4   8     3996.61     3845.93     48.29 o
   2  -4   8      251.20      250.52     10.19 o
   3  -4   8        5.03       11.07      4.45 o
   4  -4   8      199.36      190.23     10.42 o
   5  -4   8     1150.46     1117.17     26.34 o
   6  -4   8     1067.37     1039.11     29.94 o
   7  -4   8      152.19      129.14     11.96 o
   8  -4   8     1410.09     1416.38     41.44 o
   9  -4   8      195.41      138.01     28.68 o
  10  -4   8      153.68      188.62     34.17 o
  11  -4   8       29.12        7.44     33.83 o
 -10  -3   8      749.94      716.72     45.37 o
  -9  -3   8       88.57       50.39     20.95 o
  -8  -3   8       67.03       82.34     17.36 o
  -7  -3   8       21.65       26.93      8.16 o
  -6  -3   8       67.19       51.22     23.07 o
  -5  -3   8      245.93      259.00     10.26 o
  -4  -3   8     1379.88     1421.98     31.02 o
  -3  -3   8      188.56      189.09      6.58 o
  -2  -3   8      137.92      142.02      5.23 o
  -1  -3   8      309.21      346.00      7.97 o
   0  -3   8       73.58       80.94      2.75 o
   1  -3   8     3552.00     3579.37     41.17 o
   2  -3   8       34.54       28.12      1.25 o
   3  -3   8      410.42      378.61    121.64 o
   4  -3   8      300.94      268.44      9.47 o
   5  -3   8      422.36      361.12     21.90 o
   6  -3   8     1771.97     1784.59     39.17 o
   7  -3   8      488.65      491.89     20.15 o
   8  -3   8      275.00      278.89     29.59 o
   9  -3   8      427.69      539.69     37.78 o
  10  -3   8      173.95      160.80     23.64 o
  11  -3   8       24.69       22.21     25.02 o
 -10  -2   8     1213.54     1211.22     50.49 o
  -9  -2   8      318.43      371.91     25.46 o
  -8  -2   8     1589.02     1659.24     60.96 o
  -7  -2   8       48.97       41.00      7.47 o
  -6  -2   8       10.03       -0.63     17.75 o
  -5  -2   8     1586.86     1633.61     44.25 o
  -4  -2   8     1253.37     1277.22     27.12 o
  -3  -2   8        2.75        3.43      4.58 o
  -2  -2   8      211.89      164.04     11.36 o
  -1  -2   8      644.83      702.51     12.48 o
   0  -2   8       74.77       84.05      3.15 o
   1  -2   8       90.93      113.31      5.61 o
   2  -2   8      310.29      323.71      4.74 o
   3  -2   8       15.10       17.25     11.82 o
   4  -2   8       19.12       14.98      5.98 o
   5  -2   8      360.03      329.77     11.29 o
   6  -2   8     3775.88     3599.92     91.29 o
   7  -2   8       98.89      104.36     20.04 o
   8  -2   8      590.48      614.40     33.20 o
   9  -2   8       17.90       29.25     24.04 o
  10  -2   8        4.95        1.14     29.94 o
  11  -2   8      190.92      164.46     39.27 o
 -11  -1   8       57.54       58.28     13.90 o
 -10  -1   8       74.69       89.82     20.35 o
  -9  -1   8        1.81       11.22     23.76 o
  -8  -1   8      430.19      402.65     15.27 o
  -7  -1   8      543.87      561.68     26.45 o
  -6  -1   8      685.08      704.96     20.93 o
  -5  -1   8       87.16       75.89     10.65 o
  -4  -1   8      213.39      222.02     15.37 o
  -3  -1   8     2424.88     2373.99     34.50 o
  -2  -1   8      149.77      159.01      4.97 o
  -1  -1   8      171.69      180.17      8.87 o
   0  -1   8       84.97       82.79      3.15 o
   1  -1   8        5.28       11.70      1.62 o
   2  -1   8     4664.04     4788.41     66.46 o
   3  -1   8      704.82      714.03     35.32 o
   4  -1   8     1259.12     1228.91     48.94 o
   5  -1   8      361.55      361.90     14.17 o
   6  -1   8        9.40       10.20      7.47 o
   7  -1   8      402.15      409.69     27.13 o
   8  -1   8      264.87      270.93     27.59 o
   9  -1   8       71.71       98.12     20.84 o
  10  -1   8        5.06       31.60     22.84 o
 -11   0   8        0.70      -11.94     16.39 o
 -10   0   8      192.50      192.09     24.61 o
  -9   0   8       27.44       22.42     14.91 o
  -8   0   8      495.77      522.27     23.57 o
  -7   0   8      361.03      348.94     20.46 o
  -6   0   8        0.80        1.34      8.05 o
  -5   0   8      292.24      348.16     18.95 o
  -4   0   8        1.25        5.35      5.08 o
  -3   0   8     1433.76     1307.12     30.37 o
  -2   0   8     2749.43     2558.72     42.10 o
  -1   0   8     1524.67     1548.44     26.39 o
   0   0   8       49.97       70.54      3.54 o
   1   0   8     1534.58     1447.92     19.67 o
   2   0   8       15.16        6.60      1.64 o
   3   0   8      803.17      814.20     11.35 o
   4   0   8       18.61       17.95      0.97 o
   5   0   8        3.26        2.84      1.19 o
   6   0   8       39.70       40.10     14.34 o
   7   0   8      830.49      835.36     26.27 o
   8   0   8       52.93       70.92     18.15 o
   9   0   8      289.33      316.84     28.97 o
  10   0   8       24.19       48.14     22.27 o
 -11   1   8      223.81      177.93     25.07 o
 -10   1   8       97.74      130.30     21.98 o
  -9   1   8        1.83       14.08     12.28 o
  -8   1   8        3.56        6.44     10.44 o
  -7   1   8      568.12      525.28     32.26 o
  -6   1   8        0.06        0.84     10.91 o
  -5   1   8       29.50       27.76      4.01 o
  -4   1   8     6389.75     6244.91    118.96 o
  -3   1   8     1891.22     1781.68     41.34 o
  -2   1   8      615.54      591.17     13.55 o
  -1   1   8      348.74      300.87      6.74 o
   0   1   8     1004.34      936.00     15.44 o
   1   1   8      727.64      665.20     11.85 o
   2   1   8      701.87      716.32     12.36 o
   3   1   8      102.11       88.75      3.64 o
   4   1   8      116.90      116.05      4.95 o
   5   1   8       34.35       42.33      4.73 o
   6   1   8       86.30       97.82      9.53 o
   7   1   8      493.94      473.00     16.66 o
   8   1   8       80.66       76.71     18.83 o
   9   1   8      553.73      661.51     45.51 o
  10   1   8        9.90        4.52     31.88 o
 -11   2   8     1129.38     1132.55     48.90 o
 -10   2   8       20.66       10.55     14.75 o
  -9   2   8      140.59      145.43     16.26 o
  -8   2   8      460.02      478.05     23.29 o
  -7   2   8      163.66      182.60     17.06 o
  -6   2   8     1755.98     1793.55     45.85 o
  -5   2   8       25.57       26.40      7.70 o
  -4   2   8      959.54      972.54     26.90 o
  -3   2   8       55.08       45.29      8.30 o
  -2   2   8     4450.17     4468.75     76.83 o
  -1   2   8      577.87      546.92     10.66 o
   0   2   8       55.28       51.52      3.64 o
   1   2   8     2758.62     2876.75     46.37 o
   2   2   8       21.36       13.37      2.90 o
   3   2   8     2220.05     2178.38     51.12 o
   4   2   8       41.09       42.91      3.25 o
   5   2   8      163.05      164.56      7.14 o
   6   2   8       42.83       38.98      5.67 o
   7   2   8       42.10       45.22      7.38 o
   8   2   8      493.45      530.88     38.58 o
   9   2   8       43.08       26.22     27.93 o
  10   2   8        0.91        8.53     30.74 o
 -11   3   8      306.01      285.59     24.83 o
 -10   3   8      248.30      212.61     20.88 o
  -9   3   8      199.02      201.21     18.17 o
  -8   3   8      105.43       64.90     11.89 o
  -7   3   8        0.19        6.87      9.48 o
  -6   3   8     2671.79     2694.46     65.83 o
  -5   3   8      128.76      119.91     10.33 o
  -4   3   8     2439.12     2415.49     82.43 o
  -3   3   8      666.69      693.93     20.02 o
  -2   3   8     1958.66     1968.80     45.78 o
  -1   3   8      985.27     1003.91     18.74 o
   0   3   8       58.75       58.49      3.86 o
   1   3   8      179.64      186.13      5.65 o
   2   3   8        3.15        1.95      3.44 o
   3   3   8      939.87      923.02     26.07 o
   4   3   8      480.84      512.64     23.76 o
   5   3   8      695.23      665.88     16.34 o
   6   3   8      142.87      136.30      8.36 o
   7   3   8      122.31      117.46     10.36 o
   8   3   8        7.91       10.88     23.53 o
   9   3   8      110.68      109.79     31.60 o
  10   3   8        2.97      -16.54     31.94 o
 -10   4   8      152.87      154.82     36.32 o
  -9   4   8      636.88      714.23     33.45 o
  -8   4   8       79.84      101.73     17.91 o
  -7   4   8      334.07      356.82     28.08 o
  -6   4   8     2781.16     2816.87     68.69 o
  -5   4   8      250.19      264.95     15.67 o
  -4   4   8     3031.17     3064.39    107.30 o
  -3   4   8      197.07      206.81     13.11 o
  -2   4   8     2655.19     2623.34     44.47 o
  -1   4   8     3827.71     4020.74    103.12 o
   0   4   8      269.51      229.74     12.39 o
   1   4   8     2252.17     2253.28     32.90 o
   2   4   8      800.20      789.73     14.31 o
   3   4   8     3474.69     3509.91     69.32 o
   4   4   8       42.25       40.66      4.25 o
   5   4   8     1736.75     1716.06     69.75 o
   6   4   8      315.50      307.57     15.11 o
   7   4   8       13.67       10.30      8.59 o
   8   4   8       86.33       81.34     12.08 o
   9   4   8       34.69       58.96     30.85 o
 -10   5   8        1.45        2.43     14.38 o
  -9   5   8      193.55      165.37     19.75 o
  -8   5   8        0.38      -11.38     11.38 o
  -7   5   8      102.52       96.98     16.71 o
  -6   5   8      580.32      586.03     34.20 o
  -5   5   8     2979.92     3056.24     91.22 o
  -4   5   8     1831.09     1841.40     37.58 o
  -3   5   8      573.38      572.95     27.22 o
  -2   5   8        0.93        7.65      7.47 o
  -1   5   8     1341.79     1406.83     48.60 o
   0   5   8      738.65      735.28     23.41 o
   1   5   8      534.04      527.56     11.56 o
   2   5   8       26.91       28.41      4.72 o
   3   5   8      573.31      574.62     12.56 o
   4   5   8     1472.79     1565.97     30.95 o
   5   5   8      686.46      720.64     20.55 o
   6   5   8      106.24      113.86     10.70 o
   7   5   8       30.40       28.74     10.76 o
   8   5   8        0.74       -9.67     10.25 o
   9   5   8       70.35      127.54     29.19 o
 -10   6   8        7.54       10.21     16.60 o
  -9   6   8       86.74       45.41     20.40 o
  -8   6   8        0.43       -0.54     18.58 o
  -7   6   8        6.73       14.55     10.91 o
  -6   6   8      930.13      910.23     33.63 o
  -5   6   8     1879.48     1850.66     48.02 o
  -4   6   8        0.31       -0.03      3.88 o
  -3   6   8      530.90      532.65     14.88 o
  -2   6   8     1268.32     1177.16     26.04 o
  -1   6   8       43.31       35.06      9.79 o
   0   6   8      701.46      725.00     20.88 o
   1   6   8      667.81      631.18     14.53 o
   2   6   8     1537.95     1469.79     34.09 o
   3   6   8     1074.38     1019.50     19.79 o
   4   6   8       10.76       12.01      5.04 o
   5   6   8      132.71      160.17     12.71 o
   6   6   8       45.16       75.45     12.08 o
   7   6   8      139.04      164.46     14.14 o
   8   6   8      168.24      177.57     18.49 o
 -10   7   8      520.67      551.71     89.07 o
  -9   7   8       37.74       41.01     20.44 o
  -8   7   8      165.83      163.83     17.30 o
  -7   7   8       13.92        6.00     16.02 o
  -6   7   8       54.25       69.50     20.61 o
  -5   7   8      120.94       87.55     14.75 o
  -4   7   8      810.91      778.37     20.01 o
  -3   7   8      339.10      344.46     24.50 o
  -2   7   8      647.10      645.54     17.30 o
  -1   7   8      126.48      148.28     12.51 o
   0   7   8      513.39      546.11     18.46 o
   1   7   8        0.28       -3.82      7.73 o
   2   7   8     2172.12     2291.70     37.97 o
   3   7   8      128.43      118.00      6.79 o
   4   7   8      808.10      855.35     26.39 o
   5   7   8       88.93       93.88     12.99 o
   6   7   8      101.36       81.80     10.36 o
   7   7   8      169.70      185.35     16.31 o
   8   7   8       23.61       17.75     13.68 o
 -10   8   8        1.43        4.22     23.79 o
  -9   8   8        0.39        3.32     15.15 o
  -8   8   8      884.10      914.93     63.83 o
  -7   8   8      339.68      369.97     24.29 o
  -6   8   8      477.77      417.70     21.42 o
  -5   8   8       64.36       61.31     14.69 o
  -4   8   8        3.09        2.71      9.01 o
  -3   8   8      118.37      126.32      7.94 o
  -2   8   8      476.93      484.21     15.94 o
  -1   8   8       24.02       28.00     13.68 o
   0   8   8     1168.20     1173.92     32.20 o
   1   8   8     1672.74     1647.52     35.56 o
   2   8   8     1030.20     1037.69     20.74 o
   3   8   8      170.90      160.56     11.45 o
   4   8   8       47.13       50.49     11.91 o
   5   8   8       14.88       18.95      9.16 o
   6   8   8       26.77       22.21     13.74 o
   7   8   8      133.41      151.24     17.06 o
  -9   9   8      473.73      465.70     29.42 o
  -8   9   8      215.79      216.43     26.25 o
  -7   9   8       57.93       72.90     17.14 o
  -6   9   8      267.99      261.90     19.69 o
  -5   9   8       56.72       51.30     15.81 o
  -4   9   8      573.90      553.21     23.07 o
  -3   9   8       87.39       85.17      8.34 o
  -2   9   8       86.44       83.16      7.56 o
  -1   9   8       54.69       49.93     31.00 o
   0   9   8       12.07       16.06      8.68 o
   1   9   8      526.13      534.65     23.64 o
   2   9   8      260.68      274.03     11.90 o
   3   9   8      384.72      432.30     15.91 o
   4   9   8      895.65      884.41     32.74 o
   5   9   8      138.59      138.01     16.31 o
   6   9   8      134.38      112.83     17.80 o
   7   9   8      312.47      304.19     24.21 o
  -9  10   8       27.60       39.79     16.18 o
  -8  10   8       12.52        5.76     21.09 o
  -7  10   8      217.95      298.41     44.13 o
  -6  10   8       18.27       27.96     15.20 o
  -5  10   8        1.53        0.89      5.56 o
  -4  10   8       27.20       45.37     12.40 o
  -3  10   8        5.95       -0.30     14.48 o
  -2  10   8      191.91      183.20     17.43 o
  -1  10   8       65.96       71.05     11.68 o
   0  10   8       60.76       39.05     22.07 o
   1  10   8      285.03      297.36     18.90 o
   2  10   8      175.96      185.89     13.12 o
   3  10   8      272.78      235.21     22.73 o
   4  10   8      278.79      312.61     29.59 o
   5  10   8        7.73        0.00      5.72 o
   6  10   8        4.00        5.15     14.88 o
  -8  11   8      509.24      526.12     30.74 o
  -7  11   8       16.87       35.26     21.90 o
  -6  11   8       36.67        6.26     15.43 o
  -5  11   8       90.00       89.85     15.14 o
  -4  11   8       55.77       66.06     17.92 o
  -3  11   8      398.58      407.18     22.11 o
  -2  11   8     1743.17     1762.64     43.79 o
  -1  11   8       22.67        9.80     15.74 o
   0  11   8        1.39       46.84     15.77 o
   1  11   8       72.07       73.46     20.55 o
   2  11   8      378.94      382.10     29.94 o
   3  11   8      174.46      139.67     22.04 o
   4  11   8       16.27       37.21     17.80 o
   5  11   8        0.65       -1.14     24.21 o
  -7  12   8       74.82       62.82     21.44 o
  -6  12   8      893.10      955.04     46.51 o
  -5  12   8       19.24       41.15     19.60 o
  -4  12   8        2.77        2.00     13.40 o
  -3  12   8      524.87      526.81     26.37 o
  -2  12   8       60.53       71.53     18.39 o
  -1  12   8       27.83       18.27     18.63 o
   0  12   8      626.10      576.36     48.77 o
   1  12   8       10.68       11.99     16.00 o
   2  12   8        1.58        7.44     16.03 o
   3  12   8       24.16       33.77     23.93 o
   4  12   8        2.23       18.32     26.45 o
  -6  13   8      716.64      671.92     37.18 o
  -5  13   8        2.06        0.37      5.52 o
  -4  13   8      233.77      239.40     21.19 o
  -3  13   8      456.95      402.16     27.80 o
  -2  13   8      199.63      207.11     24.08 o
  -1  13   8      746.42      785.15     39.56 o
   0  13   8       84.03       89.20     46.80 o
   1  13   8       23.37        4.06     17.80 o
   2  13   8       59.41      106.82     28.16 o
   3  13   8      173.53      162.00     31.66 o
  -5  14   8      615.69      585.68     37.64 o
  -4  14   8        0.89       25.18     22.97 o
  -3  14   8        1.49       22.58     31.80 o
  -2  14   8       16.73       38.04     21.42 o
  -1  14   8      313.25      283.15     22.16 o
   0  14   8        6.65      -11.47     14.31 o
   1  14   8      384.52      392.46     43.62 o
  -1 -17   9      491.93      484.51     34.75 o
   0 -17   9       29.89       42.36     21.18 o
   1 -17   9      113.01       72.13     21.92 o
   2 -17   9      601.78      625.10     34.69 o
   3 -17   9      264.17      232.29     22.61 o
   4 -17   9      239.01      232.29     21.87 o
  -3 -16   9     1215.73     1132.99     91.16 o
  -2 -16   9        0.80       -1.86     20.61 o
  -1 -16   9     1272.92     1347.06     57.93 o
   0 -16   9       44.73       45.85     18.78 o
   1 -16   9       39.80       33.77     19.46 o
   2 -16   9      157.74      152.44     18.89 o
   3 -16   9       10.37        2.29     11.39 o
   4 -16   9     1403.34     1476.43     60.68 o
   5 -16   9      828.95      736.15     36.35 o
   6 -16   9      182.53      196.57     22.15 o
  -4 -15   9      230.49      197.58     44.88 o
  -3 -15   9       24.44       34.11     16.45 o
  -2 -15   9        2.30        5.30     10.46 o
  -1 -15   9      528.48      554.83     26.79 o
   0 -15   9       20.48       15.40     11.45 o
   1 -15   9        1.58       10.30     15.97 o
   2 -15   9      455.30      482.39     25.24 o
   3 -15   9      170.91      165.09     18.43 o
   4 -15   9     1583.13     1569.79     60.68 o
   5 -15   9       37.75       37.78     16.49 o
   6 -15   9        5.51        5.72     14.88 o
   7 -15   9       46.48       32.69     33.09 o
  -5 -14   9      125.57       98.99     23.53 o
  -4 -14   9       24.89       38.31     14.83 o
  -3 -14   9      345.68      343.53     29.74 o
  -2 -14   9      147.08      155.32     22.33 o
  -1 -14   9       63.15       62.67     10.91 o
   0 -14   9      392.14      347.45     18.30 o
   1 -14   9       69.91       68.52     15.86 o
   2 -14   9       49.57       61.94     13.17 o
   3 -14   9       19.91       24.02     11.09 o
   4 -14   9     1254.40     1340.02     47.28 o
   5 -14   9      205.35      191.25     14.54 o
   6 -14   9      594.11      625.10     31.08 o
   7 -14   9        0.98       30.80     23.36 o
   8 -14   9      117.67      153.01     31.37 o
  -6 -13   9      493.93      464.33     28.80 o
  -5 -13   9      357.64      369.60     24.40 o
  -4 -13   9      362.43      329.48     26.25 o
  -3 -13   9      179.73      196.81     14.14 o
  -2 -13   9       11.56        0.42     10.80 o
  -1 -13   9       12.11       34.35     14.88 o
   0 -13   9      130.70       96.90      9.69 o
   1 -13   9     2431.71     2565.49     51.34 o
   2 -13   9      673.96      705.48     59.96 o
   3 -13   9      310.22      335.24     18.55 o
   4 -13   9       45.92       41.87      7.77 o
   5 -13   9      611.17      625.10     28.74 o
   6 -13   9      117.39      141.96     15.40 o
   7 -13   9        7.88       10.30     19.92 o
   8 -13   9        0.99        9.67     32.57 o
  -7 -12   9       20.55       30.69     27.79 o
  -6 -12   9       29.06        1.27     24.30 o
  -5 -12   9      393.25      351.50     39.30 o
  -4 -12   9     1414.47     1430.25     47.86 o
  -3 -12   9     1047.05     1013.81     58.16 o
  -2 -12   9      157.75      156.08     12.82 o
  -1 -12   9      420.41      411.77     17.40 o
   0 -12   9     1425.38     1382.87     89.73 o
   1 -12   9     2246.88     2281.20    120.07 o
   2 -12   9        5.05       10.49      7.07 o
   3 -12   9       92.97      115.99     11.06 o
   4 -12   9      119.45      113.21     10.92 o
   5 -12   9     1353.26     1288.39     41.87 o
   6 -12   9      321.94      345.58     17.80 o
   7 -12   9      159.76      173.16     25.19 o
   8 -12   9      130.24      171.90     35.78 o
   9 -12   9        0.55      -24.61     24.61 o
  -7 -11   9      178.90      191.60     25.74 o
  -6 -11   9       13.14        9.75     21.24 o
  -5 -11   9       74.04       55.49     13.46 o
  -4 -11   9       19.79       21.56     14.60 o
  -3 -11   9       96.22       71.73      9.71 o
  -2 -11   9      115.66      121.20     12.01 o
  -1 -11   9      200.12      176.43     10.93 o
   0 -11   9        4.82       17.40      7.75 o
   1 -11   9     1126.95     1112.59     28.62 o
   2 -11   9      207.10      195.85      8.68 o
   3 -11   9     1659.86     1672.52     60.11 o
   4 -11   9       76.75       87.42      9.27 o
   5 -11   9       56.14       76.19     10.00 o
   6 -11   9      470.96      530.88     20.95 o
   7 -11   9       22.56       42.36     19.00 o
   8 -11   9      501.52      573.58     45.85 o
   9 -11   9        0.58      -18.95     22.27 o
  -8 -10   9      740.17      649.43     43.09 o
  -7 -10   9       29.41       57.40     21.31 o
  -6 -10   9       69.73      113.34     20.18 o
  -5 -10   9       48.68       44.35     12.32 o
  -4 -10   9       56.74       65.48     16.17 o
  -3 -10   9      137.80      148.42     10.12 o
  -2 -10   9      556.71      601.14     19.94 o
  -1 -10   9       54.34       58.22     11.53 o
   0 -10   9       49.79       44.08      6.65 o
   1 -10   9       16.57       23.25      4.98 o
   2 -10   9       20.94       20.67      4.20 o
   3 -10   9     2909.65     2947.26     72.50 o
   4 -10   9      264.19      268.31     27.05 o
   5 -10   9      407.87      412.19     15.10 o
   6 -10   9      578.45      620.52     20.40 o
   7 -10   9      294.81      335.91     19.29 o
   8 -10   9      804.07      846.46     34.80 o
   9 -10   9        9.37       27.48     17.80 o
  -8  -9   9     1289.88     1340.16     58.20 o
  -7  -9   9       98.20      118.71     21.04 o
  -6  -9   9      720.25      774.41     33.89 o
  -5  -9   9        9.39       -6.06      9.87 o
  -4  -9   9      187.21      164.08     10.40 o
  -3  -9   9     2288.62     2372.20    101.26 o
  -2  -9   9       56.22       56.79      6.19 o
  -1  -9   9       13.89        9.33      7.44 o
   0  -9   9      480.18      404.16     17.92 o
   1  -9   9     1112.60     1089.61     24.54 o
   2  -9   9      648.72      650.62     17.29 o
   3  -9   9      182.95      158.50     10.25 o
   4  -9   9      304.80      344.68     15.83 o
   5  -9   9       24.46       23.13      5.45 o
   6  -9   9      116.05      116.23      7.75 o
   7  -9   9      165.98      199.95     18.26 o
   8  -9   9      222.73      250.84     17.46 o
   9  -9   9      109.53      139.67     18.66 o
  10  -9   9      395.83      337.62     27.25 o
  -9  -8   9      482.83      442.10     47.34 o
  -8  -8   9      315.59      312.15     28.02 o
  -7  -8   9      828.43      791.51     33.78 o
  -6  -8   9     1036.46     1024.99     36.82 o
  -5  -8   9        6.09       -4.90     18.09 o
  -4  -8   9       93.55       98.96      8.63 o
  -3  -8   9     1650.89     1651.33     33.25 o
  -2  -8   9       60.60       56.39      5.70 o
  -1  -8   9     1371.16     1342.63     25.46 o
   0  -8   9      221.96      212.71     18.15 o
   1  -8   9       58.91       71.34      8.16 o
   2  -8   9      135.39      135.62      6.68 o
   3  -8   9      258.56      231.50     19.78 o
   4  -8   9      115.90      135.40      8.18 o
   5  -8   9       19.55       29.83     11.48 o
   6  -8   9        5.07        0.73     10.62 o
   7  -8   9      532.87      458.52     21.52 o
   8  -8   9        0.55       20.04     15.40 o
   9  -8   9      112.06       87.53     17.00 o
  10  -8   9       17.98       -8.53     15.34 o
  -9  -7   9        5.21      -15.94     15.94 o
  -8  -7   9      240.76      268.74     24.10 o
  -7  -7   9      812.30      799.25     31.56 o
  -6  -7   9      543.40      528.26     24.48 o
  -5  -7   9     2097.76     2099.86     73.04 o
  -4  -7   9       17.24       17.89      7.91 o
  -3  -7   9      180.18      177.64      8.54 o
  -2  -7   9     4227.58     4235.58     69.13 o
  -1  -7   9     1587.10     1555.75     28.85 o
   0  -7   9      260.55      249.46      8.39 o
   1  -7   9     3442.58     3398.20     48.75 o
   2  -7   9        5.36        5.00      3.01 o
   3  -7   9      279.13      272.29      7.19 o
   4  -7   9      375.93      394.81     28.68 o
   5  -7   9      340.90      332.65     13.82 o
   6  -7   9        1.24       12.66      7.30 o
   7  -7   9       89.80       91.13     15.51 o
   8  -7   9       42.92       46.83     12.42 o
   9  -7   9      615.33      656.58     30.68 o
  10  -7   9      200.96      148.89     22.21 o
  -9  -6   9      621.63      590.81     98.34 o
  -8  -6   9       82.74       58.60     19.67 o
  -7  -6   9      139.24      133.54     15.00 o
  -6  -6   9        8.48       -6.61      6.61 o
  -5  -6   9        4.91       11.79      7.72 o
  -4  -6   9      280.83      265.84     18.80 o
  -3  -6   9       36.30       29.75      7.44 o
  -2  -6   9     5172.63     5198.48    124.85 o
  -1  -6   9     1957.99     1975.08     30.02 o
   0  -6   9     1122.27     1105.56     28.85 o
   1  -6   9     1037.97     1061.50     17.64 o
   2  -6   9      172.10      199.86     11.02 o
   3  -6   9        2.18        1.14      1.64 o
   4  -6   9       94.93       90.31     20.92 o
   5  -6   9      102.71       97.59     17.57 o
   6  -6   9      176.55      192.78     11.88 o
   7  -6   9        9.27        1.72     10.30 o
   8  -6   9      825.90      883.04     32.69 o
   9  -6   9       23.56       13.74     13.68 o
  10  -6   9      522.88      543.07     42.36 o
 -10  -5   9      589.70      600.22     63.43 o
  -9  -5   9       82.35       89.64     22.05 o
  -8  -5   9       14.70       37.75     18.05 o
  -7  -5   9      423.56      377.81     20.04 o
  -6  -5   9      642.73      637.55     26.96 o
  -5  -5   9      202.48      176.93      9.40 o
  -4  -5   9      261.43      270.12     12.31 o
  -3  -5   9      687.09      724.38     16.83 o
  -2  -5   9     1726.32     1817.53     32.73 o
  -1  -5   9        0.48        5.32      3.58 o
   0  -5   9     1497.10     1576.23     44.31 o
   1  -5   9     1180.58     1078.15     28.11 o
   2  -5   9      118.46      120.52      5.01 o
   3  -5   9     1343.47     1211.85     33.32 o
   4  -5   9      298.67      279.15      9.87 o
   5  -5   9      308.35      272.99     11.58 o
   6  -5   9       40.49       27.27      8.33 o
   7  -5   9      115.13      122.51     11.20 o
   8  -5   9      224.05      191.88     17.23 o
   9  -5   9      170.43      145.97     23.13 o
  10  -5   9      453.05      460.58     41.10 o
 -10  -4   9      629.17      675.76     39.07 o
  -9  -4   9      187.86      201.47     24.50 o
  -8  -4   9      196.29      205.02     20.54 o
  -7  -4   9       25.05       27.40     15.26 o
  -6  -4   9      252.07      245.76     10.32 o
  -5  -4   9      728.89      668.37     18.93 o
  -4  -4   9     4215.42     4126.85    107.19 o
  -3  -4   9      427.26      435.82     12.88 o
  -2  -4   9     2662.53     2696.29     37.57 o
  -1  -4   9     1225.11     1148.95     19.61 o
   0  -4   9     2008.70     2006.44     29.76 o
   1  -4   9     1731.43     1656.66     24.77 o
   2  -4   9      170.83      147.68      6.67 o
   3  -4   9       86.47       70.46     15.37 o
   4  -4   9     1334.61     1265.91     25.38 o
   5  -4   9      640.57      574.30     16.51 o
   6  -4   9       47.20       40.32      8.44 o
   7  -4   9      907.43      868.07     32.92 o
   8  -4   9      289.47      313.47     25.42 o
   9  -4   9        2.25      -23.36     23.36 o
  10  -4   9        9.73       35.49     23.36 o
 -10  -3   9      170.91      160.56     33.75 o
  -9  -3   9        2.19        5.34     18.99 o
  -8  -3   9     1413.31     1416.98     57.62 o
  -7  -3   9      471.83      486.59     35.78 o
  -6  -3   9       18.38       31.09      9.76 o
  -5  -3   9     3315.33     3344.66     63.18 o
  -4  -3   9     2489.35     2464.76     46.58 o
  -3  -3   9     3964.93     3895.91     61.04 o
  -2  -3   9      141.62      160.28     18.83 o
  -1  -3   9      615.47      643.75     11.71 o
   0  -3   9      262.63      283.13      5.95 o
   1  -3   9     1857.03     1786.67     22.74 o
   2  -3   9      211.56      191.47      4.32 o
   3  -3   9     1382.05     1290.31     28.60 o
   4  -3   9     1465.14     1415.00     28.03 o
   5  -3   9     1199.15     1136.91     25.67 o
   6  -3   9      694.93      681.48     19.40 o
   7  -3   9     1444.99     1362.70     43.50 o
   8  -3   9       73.57       85.29     19.00 o
   9  -3   9       22.64       17.12     18.83 o
  10  -3   9       20.75       41.10     29.77 o
 -10  -2   9       15.23       11.08     12.89 o
  -9  -2   9      110.62       80.92     29.85 o
  -8  -2   9     1132.83     1091.77     29.46 o
  -7  -2   9        2.00        6.30      6.60 o
  -6  -2   9       70.28       54.76      7.47 o
  -5  -2   9       81.11       92.50      7.91 o
  -4  -2   9        4.49        1.29      3.31 o
  -3  -2   9     2221.55     2107.47     35.58 o
  -2  -2   9     1679.00     1600.53     25.10 o
  -1  -2   9     3023.54     2809.91     39.81 o
   0  -2   9      149.31      166.12      4.45 o
   1  -2   9      823.42      815.04     11.83 o
   2  -2   9       81.99       79.86      2.41 o
   3  -2   9      214.36      232.82     10.17 o
   4  -2   9     1694.69     1696.95     32.44 o
   5  -2   9     1547.20     1488.42     30.38 o
   6  -2   9     1077.54     1000.66     30.40 o
   7  -2   9     1862.56     1902.38     75.16 o
   8  -2   9       72.13       50.83     22.84 o
   9  -2   9      288.20      322.85     31.83 o
  10  -2   9      168.51      186.61     28.74 o
 -10  -1   9       35.20       38.76     15.90 o
  -9  -1   9       40.89       16.11     20.35 o
  -8  -1   9       81.78       73.94     10.10 o
  -7  -1   9      146.38      153.96     10.22 o
  -6  -1   9       62.42       55.02      7.83 o
  -5  -1   9      608.93      611.98     18.16 o
  -4  -1   9      624.75      577.91     15.73 o
  -3  -1   9      304.17      255.10     12.34 o
  -2  -1   9        6.47       20.97     15.23 o
  -1  -1   9     1065.43     1083.52     32.03 o
   0  -1   9       26.87       32.06      2.66 o
   1  -1   9     1497.91     1425.92     19.98 o
   2  -1   9     2038.92     2091.90     25.00 o
   3  -1   9      864.34      820.19     20.55 o
   4  -1   9     3355.35     3228.13     64.87 o
   5  -1   9      242.13      212.43     11.83 o
   6  -1   9      855.85      840.20     23.84 o
   7  -1   9        1.53        7.44     13.68 o
   8  -1   9       73.47       56.79     17.69 o
   9  -1   9        0.36       -7.96     18.26 o
  10  -1   9       28.07       13.74     24.16 o
 -10   0   9        2.52      -12.69     16.53 o
  -9   0   9       34.42       29.65     18.44 o
  -8   0   9      690.81      733.37     22.95 o
  -7   0   9        2.37       -6.46      9.71 o
  -6   0   9       27.01       22.96      7.04 o
  -5   0   9     1571.79     1525.03     33.14 o
  -4   0   9       11.90       14.22      5.59 o
  -3   0   9        6.10        2.39      5.48 o
  -2   0   9       55.04       56.61      5.28 o
  -1   0   9      790.80      814.53     15.26 o
   0   0   9        3.30        5.99      2.59 o
   1   0   9      765.22      711.28     16.54 o
   2   0   9      631.62      642.45     12.24 o
   3   0   9      321.91      327.66      6.02 o
   4   0   9      838.55      842.43     66.49 o
   5   0   9     1010.05      954.58     37.47 o
   6   0   9     1048.59     1033.48     27.60 o
   7   0   9      342.28      384.91     30.97 o
   8   0   9      258.47      246.32     27.76 o
   9   0   9       93.91       65.37     28.62 o
  10   0   9       56.37      142.54     37.15 o
 -10   1   9       25.27       33.53     21.25 o
  -9   1   9        7.91      -12.04     13.10 o
  -8   1   9      202.29      197.70     22.67 o
  -7   1   9      108.85      124.24     16.00 o
  -6   1   9     1738.84     1742.15     48.02 o
  -5   1   9       42.80       64.28     11.73 o
  -4   1   9      953.44      907.99     22.12 o
  -3   1   9      683.93      747.97     20.74 o
  -2   1   9      510.69      561.91     18.29 o
  -1   1   9        0.97        5.00      2.32 o
   0   1   9       20.40       11.19      3.04 o
   1   1   9      158.66      137.69      8.70 o
   2   1   9       59.06       59.45      6.13 o
   3   1   9     1229.46     1253.16     30.28 o
   4   1   9      681.32      648.87     19.38 o
   5   1   9       66.44       72.43      5.72 o
   6   1   9       92.89       85.74      8.89 o
   7   1   9      530.67      439.29     31.08 o
   8   1   9      131.70      136.87     26.33 o
   9   1   9      134.88      130.23     30.05 o
  10   1   9        2.90       64.23     35.66 o
 -10   2   9      394.15      426.35     34.89 o
  -9   2   9       17.67       20.64     12.88 o
  -8   2   9      214.59      263.28     17.81 o
  -7   2   9     2072.93     1992.93     88.70 o
  -6   2   9      305.93      276.78     17.99 o
  -5   2   9     1659.39     1729.48     45.71 o
  -4   2   9      180.62      163.68     15.31 o
  -3   2   9     1055.25      984.22     37.52 o
  -2   2   9     1296.42     1242.31     40.67 o
  -1   2   9     1372.12     1325.81     27.02 o
   0   2   9       43.98       50.17      4.04 o
   1   2   9      226.54      230.30      6.62 o
   2   2   9      493.80      448.14     22.41 o
   3   2   9        6.19        6.22      6.87 o
   4   2   9       86.94       77.13      5.59 o
   5   2   9      744.32      738.40     17.32 o
   6   2   9       65.44       58.79     12.94 o
   7   2   9      714.66      652.92     36.69 o
   8   2   9      371.25      376.49     34.35 o
   9   2   9      255.93      209.51     36.01 o
 -10   3   9        3.72        6.68     26.59 o
  -9   3   9      182.31      233.98     23.39 o
  -8   3   9      117.08      158.98     19.38 o
  -7   3   9       27.99       29.14     14.76 o
  -6   3   9       55.49       36.87     14.43 o
  -5   3   9      371.12      365.21     18.07 o
  -4   3   9       11.87       14.28      9.10 o
  -3   3   9      222.54      199.01     10.48 o
  -2   3   9      313.21      317.56     19.18 o
  -1   3   9       64.80       58.94      4.15 o
   0   3   9        5.93        5.11      3.22 o
   1   3   9        1.79        4.39      3.59 o
   2   3   9        1.48        5.44      3.47 o
   3   3   9     1544.83     1549.92     29.11 o
   4   3   9       56.78       65.97      5.87 o
   5   3   9     1693.00     1703.96     34.29 o
   6   3   9       29.76       41.09      5.67 o
   7   3   9       79.43       53.92     18.26 o
   8   3   9      366.09      305.91     33.49 o
   9   3   9       23.21      -18.95     30.40 o
 -10   4   9       26.72       33.92     16.60 o
  -9   4   9       96.36      111.34     23.13 o
  -8   4   9      317.56      276.26     18.82 o
  -7   4   9       36.35       41.46     18.17 o
  -6   4   9      826.22      902.21     51.78 o
  -5   4   9      290.86      323.05     20.61 o
  -4   4   9       82.19       86.67      9.21 o
  -3   4   9       25.88       27.84      9.75 o
  -2   4   9      106.94      100.53      3.24 o
  -1   4   9      183.49      229.20      7.47 o
   0   4   9     1592.59     1663.33     27.17 o
   1   4   9      209.66      211.52      7.78 o
   2   4   9        4.08        8.99      4.36 o
   3   4   9      447.56      396.95     12.34 o
   4   4   9      898.73      888.09     21.98 o
   5   4   9     1535.34     1567.54     32.64 o
   6   4   9       22.79       33.77      8.64 o
   7   4   9      162.86      173.79     13.85 o
   8   4   9       22.86       30.80     20.44 o
   9   4   9      364.63      362.70     43.73 o
 -10   5   9      326.09      269.17     45.54 o
  -9   5   9       22.68        8.74     19.28 o
  -8   5   9      516.69      504.14     24.29 o
  -7   5   9       22.03       15.21     10.42 o
  -6   5   9     2311.72     2215.04     58.90 o
  -5   5   9      161.36      167.19     38.64 o
  -4   5   9     2004.15     2051.48     52.03 o
  -3   5   9      210.77      150.47     12.35 o
  -2   5   9       13.41       12.07      6.90 o
  -1   5   9     3699.70     3663.61     66.34 o
   0   5   9       36.53       52.90      9.39 o
   1   5   9      152.71      151.93      8.27 o
   2   5   9      337.27      344.41      9.83 o
   3   5   9       18.86       21.62      4.96 o
   4   5   9       98.74       82.46      7.18 o
   5   5   9      282.77      323.82     25.39 o
   6   5   9       52.55       36.06     10.36 o
   7   5   9      112.93      142.54     13.74 o
   8   5   9        2.94        2.86     19.52 o
 -10   6   9      443.27      438.67     37.61 o
  -9   6   9        4.09        3.89     15.36 o
  -8   6   9     1255.41     1318.67     47.77 o
  -7   6   9      352.86      329.89     23.31 o
  -6   6   9      697.22      715.32     31.94 o
  -5   6   9     2184.36     2137.47     90.73 o
  -4   6   9      464.07      478.29     20.32 o
  -3   6   9       52.30       81.14     12.31 o
  -2   6   9      167.47      182.52     10.82 o
  -1   6   9     2260.92     2207.32     52.16 o
   0   6   9      306.80      284.34     10.26 o
   1   6   9     2325.87     2363.72     52.09 o
   2   6   9      132.43      111.45     12.08 o
   3   6   9       74.32       69.13      6.96 o
   4   6   9      132.64      157.64     19.66 o
   5   6   9        1.34        2.86      8.64 o
   6   6   9        1.03      -10.82     10.82 o
   7   6   9       26.35       26.96     11.45 o
   8   6   9       16.55      -14.31     30.40 o
  -9   7   9      141.58       91.79     27.25 o
  -8   7   9      397.51      382.13     37.41 o
  -7   7   9       15.96       27.83     22.61 o
  -6   7   9     1543.35     1608.26     48.82 o
  -5   7   9      657.21      618.14     26.47 o
  -4   7   9       57.80       58.79     10.22 o
  -3   7   9      705.90      700.01     25.91 o
  -2   7   9       21.02       19.55      5.48 o
  -1   7   9      406.57      462.32     19.61 o
   0   7   9     1210.54     1207.15     32.65 o
   1   7   9     2214.31     2271.15     45.92 o
   2   7   9      311.21      267.79      9.03 o
   3   7   9      541.88      581.18     15.87 o
   4   7   9       50.89       76.71      9.22 o
   5   7   9       27.43       45.22     12.54 o
   6   7   9      464.08      498.31     24.56 o
   7   7   9        2.69       25.24     14.43 o
   8   7   9       42.31       31.60     22.84 o
  -9   8   9      397.16      438.80     32.96 o
  -8   8   9        6.50        5.64     19.97 o
  -7   8   9      640.31      601.85     27.72 o
  -6   8   9       96.23      111.45     18.62 o
  -5   8   9        7.55       10.32     14.54 o
  -4   8   9       25.36       25.69     10.80 o
  -3   8   9      380.50      379.71     21.02 o
  -2   8   9       11.23       19.55      6.36 o
  -1   8   9     1431.08     1467.92     43.41 o
   0   8   9      788.95      872.31     28.91 o
   1   8   9     1052.21     1011.39     29.02 o
   2   8   9      632.38      648.26     23.56 o
   3   8   9      165.68      166.29     11.11 o
   4   8   9        6.24        1.14      8.07 o
   5   8   9      162.46      153.01     14.83 o
   6   8   9      385.16      431.27     24.84 o
   7   8   9        0.65       -7.96     13.11 o
  -9   9   9       10.84      -25.25     36.98 o
  -8   9   9      191.76      166.70     20.54 o
  -7   9   9      408.44      376.10     32.37 o
  -6   9   9       98.86      111.15     19.15 o
  -5   9   9       15.38       20.17     20.09 o
  -4   9   9      217.12      205.32     15.26 o
  -3   9   9        0.24      -13.60     13.60 o
  -2   9   9     1082.68     1098.75     53.92 o
  -1   9   9       15.87        4.27     11.45 o
   0   9   9      307.95      314.81     16.79 o
   1   9   9        1.68       16.37     10.17 o
   2   9   9      584.42      627.50     21.58 o
   3   9   9      316.51      324.57     18.09 o
   4   9   9      116.22      129.14     15.23 o
   5   9   9      149.73      155.36     14.31 o
   6   9   9       11.74       23.36     13.17 o
  -8  10   9      319.34      305.87     28.66 o
  -7  10   9       25.86       54.40     16.82 o
  -6  10   9      411.88      426.35     25.14 o
  -5  10   9        0.06        1.70     17.89 o
  -4  10   9        2.28        8.75     13.35 o
  -3  10   9      349.56      341.54     19.98 o
  -2  10   9      917.79      848.55     30.50 o
  -1  10   9        0.44        9.55     14.98 o
   0  10   9      484.05      504.83     23.92 o
   1  10   9      396.71      408.11     18.55 o
   2  10   9       19.40       19.41     13.68 o
   3  10   9       94.38       94.34     15.80 o
   4  10   9      249.50      253.13     28.91 o
   5  10   9      168.26      174.42     25.30 o
  -7  11   9       12.57      -15.48     21.19 o
  -6  11   9      443.02      464.20     27.34 o
  -5  11   9       13.82       25.47     13.67 o
  -4  11   9        4.54       19.27     26.07 o
  -3  11   9      406.73      434.99     27.13 o
  -2  11   9       27.87       70.27     17.47 o
  -1  11   9      290.08      284.38     32.26 o
   0  11   9      317.07      292.54     21.38 o
   1  11   9       14.83       24.04     15.97 o
   2  11   9       70.11       63.08     17.86 o
   3  11   9       11.58       17.12     22.38 o
   4  11   9       69.11       79.63     20.09 o
   5  11   9      834.01      747.83     54.95 o
  -6  12   9      279.07      271.66     58.56 o
  -5  12   9       37.75       42.44     22.06 o
  -4  12   9       11.00       12.69     16.19 o
  -3  12   9       25.01       20.56     13.44 o
  -2  12   9        6.09        6.70     13.19 o
  -1  12   9     1143.19     1132.08     96.51 o
   0  12   9      807.82      792.64     36.65 o
   1  12   9      150.31      118.49     28.11 o
   2  12   9        1.41      -15.97     15.97 o
   3  12   9      111.91      143.68     28.68 o
  -5  13   9      163.16      175.95     26.10 o
  -4  13   9       19.49       29.88     16.84 o
  -3  13   9        0.94        9.33     14.35 o
  -2  13   9      214.58      210.48     25.02 o
  -1  13   9       20.48       39.61     15.16 o
   0  13   9        2.10       -5.72     25.76 o
   1  13   9       23.05        5.72     18.32 o
   2  13   9       41.90       79.63     28.62 o
  -3  14   9        0.83       19.29     16.62 o
  -2  14   9       30.32       46.25     16.54 o
  -1  14   9        0.62      -21.75     30.34 o
   0  14   9        1.63      -29.31     29.31 o
   0 -17  10      131.78      129.71     19.63 o
   1 -17  10       20.08       14.83     18.26 o
   2 -17  10       46.86       42.36     17.75 o
   3 -17  10      119.24       98.12     19.41 o
  -2 -16  10        7.45       22.21     16.03 o
  -1 -16  10      299.35      278.89     27.19 o
   0 -16  10      215.57      210.89     21.52 o
   1 -16  10       29.55       25.24     18.26 o
   2 -16  10      172.61      187.30     20.32 o
   3 -16  10        5.33       12.02     11.45 o
   4 -16  10      470.25      397.21     28.62 o
   5 -16  10       12.78       17.75     15.51 o
  -4 -15  10       45.83       57.08     44.68 o
  -3 -15  10       99.92       86.61     14.44 o
  -2 -15  10       41.16       66.57     19.92 o
  -1 -15  10      128.81      100.98     16.83 o
   0 -15  10       18.55       18.32     17.80 o
   1 -15  10       16.96       21.75     16.54 o
   2 -15  10      240.61      249.35     20.38 o
   3 -15  10      374.17      384.91     25.36 o
   4 -15  10        7.00       12.02     12.59 o
   5 -15  10      101.29      108.30     18.43 o
   6 -15  10      378.30      380.21     41.04 o
  -5 -14  10     1210.71     1101.73     66.89 o
  -4 -14  10      170.73      146.67     25.22 o
  -3 -14  10      175.40      196.53     16.13 o
  -2 -14  10      191.88      206.25     16.22 o
  -1 -14  10       20.79       24.04     13.85 o
   0 -14  10     2303.31     2208.06     69.72 o
   1 -14  10      482.01      423.37     22.67 o
   2 -14  10      407.35      389.60     21.75 o
   3 -14  10      341.51      316.01     36.35 o
   4 -14  10      246.42      267.61     15.34 o
   5 -14  10      247.46      243.34     18.66 o
   6 -14  10       74.35      103.38     33.09 o
   7 -14  10        0.88        6.93     21.81 o
  -6 -13  10       45.55       45.11     18.01 o
  -5 -13  10      817.80      869.90     43.82 o
  -4 -13  10       53.10       69.33     18.32 o
  -3 -13  10      591.80      567.04     23.39 o
  -2 -13  10       30.85       27.75      9.35 o
  -1 -13  10      177.09      195.55     12.91 o
   0 -13  10     1390.16     1502.30     50.09 o
   1 -13  10      163.81      184.24     12.24 o
   2 -13  10     1370.27     1501.31     45.59 o
   3 -13  10       28.60       19.65      6.96 o
   4 -13  10      242.07      251.88     14.36 o
   5 -13  10       29.75       40.65     10.28 o
   6 -13  10        3.52       14.31     20.09 o
   7 -13  10       14.24      -17.12     20.61 o
   8 -13  10       90.79       61.19     26.22 o
  -6 -12  10        3.64       12.44     16.43 o
  -5 -12  10       73.13       75.14     20.46 o
  -4 -12  10      159.99      145.89     17.00 o
  -3 -12  10      395.59      396.20     36.52 o
  -2 -12  10      849.80      887.36     27.35 o
  -1 -12  10      422.39      446.05     38.90 o
   0 -12  10     1613.67     1659.99     42.76 o
   1 -12  10       18.21       24.84      9.84 o
   2 -12  10      576.84      647.90     21.61 o
   3 -12  10      175.71      170.62     11.73 o
   4 -12  10       20.49       21.45      8.58 o
   5 -12  10      100.54      112.19     15.46 o
   6 -12  10       79.94      115.40     20.55 o
   7 -12  10       77.29      127.54     30.80 o
   8 -12  10       14.83       13.74     20.61 o
  -7 -11  10        5.83        3.46     17.43 o
  -6 -11  10      186.52      171.65     18.79 o
  -5 -11  10       86.04       70.28     19.43 o
  -4 -11  10       24.74       24.21      9.09 o
  -3 -11  10      318.33      323.75     52.66 o
  -2 -11  10        6.44        7.30      7.98 o
  -1 -11  10      403.90      366.72     15.10 o
   0 -11  10      857.95      824.05     45.54 o
   1 -11  10      980.68      957.30     24.37 o
   2 -11  10     1520.42     1575.53     38.25 o
   3 -11  10       30.98       42.86      7.28 o
   4 -11  10       46.07       57.40     11.48 o
   5 -11  10      104.80      117.90     10.17 o
   6 -11  10      257.44      251.29     18.11 o
   7 -11  10      245.37      236.65     34.58 o
   8 -11  10       70.74       78.77     16.54 o
   9 -11  10      333.82      336.76     43.05 o
  -7 -10  10      145.68      121.13     18.74 o
  -6 -10  10      196.55      198.08     19.52 o
  -5 -10  10       34.15       75.09     18.25 o
  -4 -10  10       11.18        7.41      8.59 o
  -3 -10  10     1403.04     1437.54     36.54 o
  -2 -10  10       30.50       28.45      7.62 o
  -1 -10  10      453.57      500.62     24.27 o
   0 -10  10      404.00      392.15     24.90 o
   1 -10  10     2076.26     2045.28     43.58 o
   2 -10  10        2.84        4.26      5.98 o
   3 -10  10      209.08      204.03     17.34 o
   4 -10  10      168.23      200.61     10.91 o
   5 -10  10        2.12        3.78      7.70 o
   6 -10  10     1616.03     1465.57     48.54 o
   7 -10  10      297.73      305.05     20.89 o
   8 -10  10      697.27      741.31     36.46 o
   9 -10  10      327.05      296.75     23.07 o
  -8  -9  10        0.02       -3.56     15.32 o
  -7  -9  10      410.18      346.54     24.04 o
  -6  -9  10     1286.86     1233.36     69.81 o
  -5  -9  10       34.17       27.04     15.12 o
  -4  -9  10      450.83      438.28     15.56 o
  -3  -9  10      412.23      385.96     18.09 o
  -2  -9  10        9.02       13.93      5.30 o
  -1  -9  10     1065.24     1079.33     23.70 o
   0  -9  10     1261.58     1152.67     28.59 o
   1  -9  10     1220.77     1205.60     24.13 o
   2  -9  10      855.38      851.35     20.11 o
   3  -9  10     1633.82     1544.07     63.60 o
   4  -9  10     1164.57     1235.95     29.26 o
   5  -9  10       15.81       20.89      5.01 o
   6  -9  10      549.27      545.29     19.42 o
   7  -9  10       10.88      -10.30     10.88 o
   8  -9  10      778.28      825.68     35.78 o
   9  -9  10      158.44      167.55     20.44 o
  -8  -8  10      287.35      271.87     23.09 o
  -7  -8  10      133.26      143.27     22.73 o
  -6  -8  10        8.65       15.41     12.16 o
  -5  -8  10      184.98      163.51     16.97 o
  -4  -8  10       23.81       23.23     12.34 o
  -3  -8  10       34.87       24.89      6.84 o
  -2  -8  10      266.73      275.82     16.83 o
  -1  -8  10      909.92      877.25     19.51 o
   0  -8  10      917.47      869.29     18.15 o
   1  -8  10      598.15      572.63     13.09 o
   2  -8  10      123.04      143.74      7.02 o
   3  -8  10       57.93       62.57      7.99 o
   4  -8  10     1461.80     1459.25     77.25 o
   5  -8  10        1.82        0.41     15.11 o
   6  -8  10     1861.60     1873.01     45.47 o
   7  -8  10      134.01      190.17     13.60 o
   8  -8  10      792.37      816.07     31.43 o
   9  -8  10       22.52       61.19     17.23 o
  10  -8  10       43.05        7.44     22.84 o
  -9  -7  10       30.11       54.53     23.73 o
  -8  -7  10        3.92        4.58     20.82 o
  -7  -7  10       41.13       26.70     13.55 o
  -6  -7  10     1026.37     1130.19     70.87 o
  -5  -7  10      132.95      128.04     15.23 o
  -4  -7  10        7.67        8.55      5.07 o
  -3  -7  10     1606.24     1589.54     62.40 o
  -2  -7  10      485.66      459.29     13.33 o
  -1  -7  10      139.42      133.26      7.45 o
   0  -7  10      161.38      157.01      6.32 o
   1  -7  10      776.05      788.65     16.23 o
   2  -7  10      133.75      138.30      8.64 o
   3  -7  10      185.14      169.13     10.07 o
   4  -7  10      106.89      111.62     12.35 o
   5  -7  10      147.29      158.05     11.02 o
   6  -7  10      518.91      479.84     17.45 o
   7  -7  10       92.70       94.18     11.92 o
   8  -7  10      242.63      220.04     20.61 o
   9  -7  10      280.52      293.49     22.95 o
  10  -7  10      355.05      300.87     26.56 o
  -9  -6  10       60.16       42.90     47.80 o
  -8  -6  10      269.85      330.76     53.38 o
  -7  -6  10      971.53      963.56     48.94 o
  -6  -6  10        5.73        1.57      9.16 o
  -5  -6  10      168.28      161.61     11.49 o
  -4  -6  10      892.97      851.94     20.48 o
  -3  -6  10      528.92      531.98     14.34 o
  -2  -6  10       60.10       52.88      6.17 o
  -1  -6  10     1725.49     1709.55     27.49 o
   0  -6  10     2456.82     2515.49     45.37 o
   1  -6  10      122.85      121.95      6.01 o
   2  -6  10        0.14        2.36      2.50 o
   3  -6  10      304.64      297.33     29.88 o
   4  -6  10      120.54      117.33      6.90 o
   5  -6  10      782.50      779.72     30.51 o
   6  -6  10     1127.20     1100.93     27.88 o
   7  -6  10      787.88      767.64     24.71 o
   8  -6  10      589.59      582.80     26.56 o
   9  -6  10      596.81      616.74     33.26 o
  10  -6  10       10.82      -31.03     31.03 o
  -9  -5  10       21.52        7.41     15.50 o
  -8  -5  10      461.91      449.09     27.58 o
  -7  -5  10      304.37      280.69     28.36 o
  -6  -5  10        6.03       -3.13      7.36 o
  -5  -5  10     1137.09     1147.17     29.93 o
  -4  -5  10     1107.25     1017.43     21.00 o
  -3  -5  10     2180.86     2179.26     38.22 o
  -2  -5  10     1561.72     1544.57     27.83 o
  -1  -5  10      335.33      331.45      8.39 o
   0  -5  10      124.36      111.68      6.47 o
   1  -5  10      900.32      948.97     24.16 o
   2  -5  10       50.21       58.26      3.32 o
   3  -5  10       40.33       42.36      8.70 o
   4  -5  10      540.83      519.44     27.10 o
   5  -5  10      570.39      532.40     14.48 o
   6  -5  10        3.61       -7.96      8.33 o
   7  -5  10      513.99      503.42     19.65 o
   8  -5  10        0.84        4.52     13.17 o
   9  -5  10        1.48      -12.54     17.80 o
  10  -5  10      269.77      263.89     40.41 o
 -10  -4  10      201.98      189.02     27.59 o
  -9  -4  10      791.78      737.10     36.28 o
  -8  -4  10      459.26      467.65     23.76 o
  -7  -4  10      111.17       96.77     11.26 o
  -6  -4  10      933.88      932.26     21.14 o
  -5  -4  10      210.44      199.90     19.72 o
  -4  -4  10       55.55       66.81      6.87 o
  -3  -4  10     5197.87     5427.07     83.82 o
  -2  -4  10      327.31      335.76     13.22 o
  -1  -4  10      267.19      255.03      7.44 o
   0  -4  10     1510.70     1497.57     23.81 o
   1  -4  10       38.94       29.62      4.69 o
   2  -4  10      227.22      224.13      7.50 o
   3  -4  10      153.73      143.68      8.59 o
   4  -4  10        6.24       -5.51      5.51 o
   5  -4  10      437.16      392.23     12.32 o
   6  -4  10     2436.55     2400.69     52.87 o
   7  -4  10      653.95      653.52     22.19 o
   8  -4  10      300.28      273.34     26.10 o
   9  -4  10        0.12       -1.72     18.38 o
  10  -4  10        3.45       22.21     22.33 o
 -10  -3  10       94.84      133.92     44.28 o
  -9  -3  10      112.61      118.21     17.20 o
  -8  -3  10      145.11      182.00     29.05 o
  -7  -3  10       14.02       26.95      7.64 o
  -6  -3  10     1320.36     1292.89     32.13 o
  -5  -3  10        9.47        6.53      9.73 o
  -4  -3  10     5175.54     5194.98     80.91 o
  -3  -3  10      814.54      773.39     16.08 o
  -2  -3  10      110.85      118.26      5.64 o
  -1  -3  10       15.12        9.03      2.94 o
   0  -3  10       44.69       47.51      3.72 o
   1  -3  10       69.37       58.77      3.81 o
   2  -3  10      202.27      192.65      3.97 o
   3  -3  10       41.54       50.83      5.78 o
   4  -3  10       52.36       49.54      5.84 o
   5  -3  10      831.28      786.83     18.63 o
   6  -3  10     2563.66     2520.83     47.90 o
   7  -3  10       91.83       84.22     13.40 o
   8  -3  10       45.83       32.17     17.12 o
   9  -3  10        0.50      -10.88     26.39 o
 -10  -2  10      195.91      187.17     17.88 o
  -9  -2  10       34.05       16.08     20.17 o
  -8  -2  10      594.04      633.32     27.51 o
  -7  -2  10      373.68      338.56     36.86 o
  -6  -2  10      175.82      186.52     10.26 o
  -5  -2  10      306.49      286.04     11.39 o
  -4  -2  10     1192.11     1219.84     23.01 o
  -3  -2  10       37.60       41.50      7.21 o
  -2  -2  10     1362.80     1414.21     23.79 o
  -1  -2  10      418.76      426.43     12.45 o
   0  -2  10      119.45      118.74      6.55 o
   1  -2  10     1052.75     1047.81     16.00 o
   2  -2  10      177.75      160.29      7.21 o
   3  -2  10        3.11       -0.57      5.78 o
   4  -2  10        1.21       -1.06      4.93 o
   5  -2  10       85.50       75.36      9.05 o
   6  -2  10     1175.00     1153.92     62.85 o
   7  -2  10      246.29      259.15     19.88 o
   8  -2  10       27.41       45.22     24.16 o
   9  -2  10       73.04      111.85     24.27 o
  10  -2  10       13.00       63.08     24.73 o
 -10  -1  10        1.07       -3.37      8.27 o
  -9  -1  10       63.90       16.15     19.80 o
  -8  -1  10      564.06      577.40     32.51 o
  -7  -1  10      294.79      301.32     14.29 o
  -6  -1  10      917.28      988.87     26.99 o
  -5  -1  10     1070.14     1039.63     25.92 o
  -4  -1  10      394.91      385.89     14.40 o
  -3  -1  10     2674.57     2629.87     72.70 o
  -2  -1  10      996.47      951.24     25.24 o
  -1  -1  10        7.43        2.94      4.33 o
   0  -1  10      930.87      954.08     14.50 o
   1  -1  10      608.39      607.88     10.67 o
   2  -1  10      174.52      173.91     10.10 o
   3  -1  10     7681.11     7254.83    167.09 o
   4  -1  10       17.71        4.74      7.09 o
   5  -1  10      142.26      152.48      9.79 o
   6  -1  10       10.86       -2.26      5.39 o
   7  -1  10        1.68       -1.58     15.68 o
   8  -1  10       51.46       62.34     20.78 o
   9  -1  10        4.22       -5.72     29.77 o
  10  -1  10        2.06       30.80     33.72 o
 -10   0  10      267.43      272.74     25.92 o
  -9   0  10       38.49       32.89     19.41 o
  -8   0  10       70.24       88.26     11.94 o
  -7   0  10     1752.84     1790.92     41.82 o
  -6   0  10      440.42      447.27     16.84 o
  -5   0  10       69.23       64.23      8.28 o
  -4   0  10      267.34      276.15     25.36 o
  -3   0  10     2436.09     2250.99     44.71 o
  -2   0  10      336.63      333.34     17.66 o
  -1   0  10     4997.32     4950.49     72.85 o
   0   0  10      835.43      868.29     15.25 o
   1   0  10       22.49       18.51      3.18 o
   2   0  10     4455.10     4411.82     67.31 o
   3   0  10     4553.30     4659.40     65.31 o
   4   0  10      117.05      117.05      8.57 o
   5   0  10       54.25       58.43      8.03 o
   6   0  10        5.43        4.54      8.29 o
   7   0  10       50.02       46.25     15.68 o
   8   0  10      440.20      426.35     34.58 o
   9   0  10       38.88       76.25     31.37 o
 -10   1  10       42.42       31.88     22.89 o
  -9   1  10       72.09      106.64     23.73 o
  -8   1  10       21.99       22.76     16.34 o
  -7   1  10      756.54      723.34     23.34 o
  -6   1  10       29.82       10.99      8.10 o
  -5   1  10     1209.48     1239.34     33.35 o
  -4   1  10       41.48       47.33      7.66 o
  -3   1  10      523.51      497.43     15.59 o
  -2   1  10      968.70      924.85     49.86 o
  -1   1  10      657.11      663.68     33.95 o
   0   1  10      744.72      808.20     14.70 o
   1   1  10      224.38      222.83      6.19 o
   2   1  10     1792.34     1850.84     27.94 o
   3   1  10      720.63      643.88     48.40 o
   4   1  10     1384.94     1391.25     60.82 o
   5   1  10        1.21       12.78     11.16 o
   6   1  10       10.40       -1.47      5.41 o
   7   1  10      144.74      168.18     14.88 o
   8   1  10        5.27      -10.30     23.47 o
   9   1  10       32.29       34.92     22.33 o
 -10   2  10       35.91       32.51     17.04 o
  -9   2  10       74.71       67.34     15.68 o
  -8   2  10       59.26       54.31     18.10 o
  -7   2  10      321.49      310.43     19.38 o
  -6   2  10      397.54      361.51     17.96 o
  -5   2  10      175.84      176.32     12.54 o
  -4   2  10     1504.50     1445.63     47.94 o
  -3   2  10      435.96      429.15     16.26 o
  -2   2  10      107.32      111.94      8.34 o
  -1   2  10       76.30       81.27      9.45 o
   0   2  10     1384.87     1385.24     22.66 o
   1   2  10      404.77      413.00     14.54 o
   2   2  10      758.20      717.73     43.56 o
   3   2  10       63.83       66.98      5.90 o
   4   2  10      811.24      809.45     17.87 o
   5   2  10        0.35        6.35     11.13 o
   6   2  10      576.06      601.74     21.87 o
   7   2  10      208.51      193.25     23.30 o
   8   2  10      205.10      217.24     33.83 o
   9   2  10      452.21      590.93     50.03 o
 -10   3  10      750.27      945.30     47.84 o
  -9   3  10       35.15       34.39     20.50 o
  -8   3  10       22.88       40.52     13.32 o
  -7   3  10      604.67      608.69     26.28 o
  -6   3  10      519.23      490.51     22.43 o
  -5   3  10       27.69       33.97      9.19 o
  -4   3  10      927.10      927.66     27.83 o
  -3   3  10      148.94      129.98      9.04 o
  -2   3  10      111.41       98.35      7.26 o
  -1   3  10      652.16      652.68     14.08 o
   0   3  10      309.53      322.36      8.44 o
   1   3  10      192.55      201.77      8.62 o
   2   3  10      858.14      797.92     16.52 o
   3   3  10      940.33      916.01     21.75 o
   4   3  10      861.11      889.08     33.26 o
   5   3  10     1110.06     1103.19     24.72 o
   6   3  10       46.61       52.50      9.32 o
   7   3  10      155.71      127.54     22.67 o
   8   3  10      138.37      170.01     34.29 o
   9   3  10      831.19      737.41     54.55 o
 -10   4  10       83.91      102.87     18.69 o
  -9   4  10      470.88      473.85     27.60 o
  -8   4  10      222.82      250.73     37.38 o
  -7   4  10      752.96      815.15     30.32 o
  -6   4  10       41.87       65.00     13.65 o
  -5   4  10      498.60      475.96     19.88 o
  -4   4  10      120.26      110.82     10.62 o
  -3   4  10       50.25       42.08      7.91 o
  -2   4  10       56.42       70.31     28.02 o
  -1   4  10      749.15      746.65     19.10 o
   0   4  10       67.39       56.05     14.25 o
   1   4  10      476.93      499.04     14.88 o
   2   4  10      112.77      114.11      6.19 o
   3   4  10      326.83      322.54     19.21 o
   4   4  10       51.03       55.92      6.54 o
   5   4  10       91.07      109.41      7.79 o
   6   4  10       76.51       62.34      9.04 o
   7   4  10       52.29       64.63     25.76 o
   8   4  10      231.11      267.04     38.30 o
 -10   5  10       35.11       20.70     27.53 o
  -9   5  10      224.43      217.21     25.07 o
  -8   5  10       12.34      -10.15     18.66 o
  -7   5  10       59.26       50.04     17.61 o
  -6   5  10      103.07      131.92     17.07 o
  -5   5  10     1637.56     1732.63     52.04 o
  -4   5  10        1.65       -9.10      9.10 o
  -3   5  10        5.39        8.42     14.25 o
  -2   5  10      146.13      168.17     16.37 o
  -1   5  10       11.90       19.32      8.27 o
   0   5  10      121.47      139.32      9.36 o
   1   5  10      406.81      445.72     14.76 o
   2   5  10      280.86      291.81      9.15 o
   3   5  10     2431.86     2284.03     42.01 o
   4   5  10      250.95      271.24     11.06 o
   5   5  10      358.30      343.65     26.90 o
   6   5  10      307.63      289.37     17.12 o
   7   5  10       15.12       17.75     26.79 o
   8   5  10      135.21       86.61     24.50 o
  -9   6  10      438.15      518.08     37.58 o
  -8   6  10       12.79        4.19     19.21 o
  -7   6  10      191.59      175.16     16.56 o
  -6   6  10        6.62       -0.70     12.05 o
  -5   6  10       16.08       -9.47      9.47 o
  -4   6  10      930.18      939.84     32.10 o
  -3   6  10      214.47      220.81     16.08 o
  -2   6  10       74.64       53.29      9.14 o
  -1   6  10        3.86        2.77      7.73 o
   0   6  10     1107.65     1114.17     41.04 o
   1   6  10      411.12      386.08     17.75 o
   2   6  10       33.39       32.17      7.33 o
   3   6  10      209.17      217.80     10.16 o
   4   6  10        1.35        9.35      9.96 o
   5   6  10       16.20       18.32      9.85 o
   6   6  10      376.56      391.49     19.86 o
   7   6  10       29.15       52.55     20.09 o
   8   6  10      449.38      426.35     44.48 o
  -9   7  10        0.79       38.56     16.78 o
  -8   7  10      550.81      519.09     31.16 o
  -7   7  10      123.77      144.24     23.87 o
  -6   7  10        6.00       -0.49     19.49 o
  -5   7  10      176.16      182.11     38.75 o
  -4   7  10      438.24      442.51     28.11 o
  -3   7  10      755.56      750.24     33.40 o
  -2   7  10        2.81        0.95      7.91 o
  -1   7  10      372.71      357.44     19.15 o
   0   7  10        8.31        3.20      8.82 o
   1   7  10      130.42      123.02      9.01 o
   2   7  10      465.44      439.29     15.06 o
   3   7  10      449.88      462.17     14.80 o
   4   7  10       52.50       48.83      8.01 o
   5   7  10       29.53       11.39     12.59 o
   6   7  10        1.82       26.96     13.17 o
   7   7  10      125.81      105.84     32.00 o
  -9   8  10      332.44      318.46     46.02 o
  -8   8  10     1543.64     1624.18     61.94 o
  -7   8  10       44.37       94.67     15.53 o
  -6   8  10      211.97      223.18     22.40 o
  -5   8  10      516.80      587.24     51.18 o
  -4   8  10      226.65      258.04     16.82 o
  -3   8  10      573.67      622.14     24.03 o
  -2   8  10       25.16       50.71     11.93 o
  -1   8  10      525.80      551.62     44.31 o
   0   8  10      165.38      149.57     11.86 o
   1   8  10      525.01      479.24     23.07 o
   2   8  10        0.26       15.40     12.59 o
   3   8  10        4.55       12.54      9.67 o
   4   8  10       41.04       54.32     10.25 o
   5   8  10        1.14        8.53     13.68 o
   6   8  10        1.10       10.88     13.11 o
  -8   9  10      156.02      149.41     19.91 o
  -7   9  10      137.32      114.22     18.37 o
  -6   9  10      640.63      577.60     32.11 o
  -5   9  10      381.18      377.47     37.04 o
  -4   9  10        1.42        3.99     15.77 o
  -3   9  10     2447.49     2565.80     70.99 o
  -2   9  10       34.34       18.99     10.32 o
  -1   9  10      670.89      658.79     25.60 o
   0   9  10       10.30       12.18     10.53 o
   1   9  10        1.97        6.93      9.85 o
   2   9  10      238.80      251.64     17.46 o
   3   9  10        2.38       21.75     12.48 o
   4   9  10       40.35       42.36     10.30 o
   5   9  10       73.67       55.01     14.20 o
   6   9  10      402.38      356.34     24.39 o
  -7  10  10      414.93      391.48     44.25 o
  -6  10  10        0.33       -8.28     13.90 o
  -5  10  10      107.89       95.18     20.94 o
  -4  10  10      320.26      341.90     47.77 o
  -3  10  10      595.32      621.50     37.55 o
  -2  10  10      169.75      178.40     19.50 o
  -1  10  10     1257.59     1231.15     41.55 o
   0  10  10        6.70       13.22     16.03 o
   1  10  10       97.07      126.45     15.06 o
   2  10  10      239.62      225.77     17.23 o
   3  10  10      272.67      312.61     30.45 o
   4  10  10       61.74       77.97     18.15 o
   5  10  10       67.55      104.36     20.04 o
  -7  11  10       37.97       63.27     17.31 o
  -6  11  10       14.72        7.90     14.60 o
  -5  11  10      301.82      297.14     23.21 o
  -4  11  10      184.90      199.44     18.65 o
  -3  11  10       40.66       41.16     22.27 o
  -2  11  10      831.19      808.78     31.69 o
  -1  11  10       55.66       47.48     23.78 o
   0  11  10       50.41       56.10     15.40 o
   1  11  10       51.92       56.10     16.14 o
   2  11  10       36.96       20.04     17.75 o
   3  11  10        7.12       42.36     24.61 o
   4  11  10      618.62      628.71     45.57 o
  -6  12  10       73.94       50.08     24.14 o
  -5  12  10       25.21       49.22     24.48 o
  -4  12  10       93.86      134.25     24.26 o
  -3  12  10        3.12        4.91     19.41 o
  -2  12  10      134.00      152.88     22.69 o
  -1  12  10        5.17       -5.72     17.17 o
   0  12  10      560.11      559.90     32.86 o
   1  12  10       23.95       55.01     26.96 o
   2  12  10       10.54        0.57     19.12 o
  -4  13  10      273.10      267.56     30.88 o
  -3  13  10      110.44       97.16     33.29 o
  -2  13  10      178.17      121.28     23.92 o
  -1  13  10        2.78       -0.57     20.26 o
   0  13  10        6.14        2.86     16.66 o
   1  13  10       26.73        2.29     27.36 o
  -2 -16  11      403.92      439.29     30.11 o
  -1 -16  11      102.88      120.10     20.44 o
   0 -16  11      304.89      285.30     23.41 o
   1 -16  11        0.85       -9.67     15.91 o
   2 -16  11        1.90        9.67     14.88 o
   3 -16  11      201.91      180.15     18.60 o
   4 -16  11      300.86      211.63     25.07 o
   5 -16  11      181.16       98.12     27.48 o
  -3 -15  11      193.66      217.24     23.99 o
  -2 -15  11      110.40      126.45     17.23 o
  -1 -15  11       20.60       22.21     13.11 o
   0 -15  11      776.66      746.57     36.64 o
   1 -15  11      323.74      315.18     22.10 o
   2 -15  11      582.17      628.71     31.20 o
   3 -15  11        7.62        5.15     15.46 o
   4 -15  11      370.45      388.68     23.58 o
   5 -15  11      259.66      322.00     42.07 o
   6 -15  11      215.26      228.63     34.75 o
  -4 -14  11      129.17      104.70     25.76 o
  -3 -14  11      399.99      384.91     28.16 o
  -2 -14  11      217.33      193.25     22.61 o
  -1 -14  11      135.42      153.01     17.75 o
   0 -14  11       23.72        9.67     14.31 o
   1 -14  11      107.14      105.33     15.23 o
   2 -14  11     1110.06     1216.87     37.75 o
   3 -14  11      208.02      218.47     28.94 o
   4 -14  11      663.04      779.66     50.20 o
   5 -14  11      176.22      184.89     19.22 o
   6 -14  11        5.06       12.02     30.40 o
   7 -14  11      348.04      367.28     39.44 o
  -5 -13  11      972.90      970.45     91.27 o
  -4 -13  11       71.44       89.21     13.81 o
  -3 -13  11        2.34       19.34     10.82 o
  -2 -13  11      197.93      240.58     17.27 o
  -1 -13  11       11.08       14.31     15.40 o
   0 -13  11        1.85        2.86      9.73 o
   1 -13  11     1533.98     1618.22     44.16 o
   2 -13  11      163.22      183.37     21.24 o
   3 -13  11       43.49       46.08     11.33 o
   4 -13  11       14.67       16.48      9.82 o
   5 -13  11        4.97       16.39     19.38 o
   6 -13  11       41.20       13.22     18.95 o
   7 -13  11      233.65      325.43     43.16 o
  -6 -12  11        0.07       -3.07     22.38 o
  -5 -12  11       26.82       28.19     11.87 o
  -4 -12  11      251.87      249.57     31.40 o
  -3 -12  11      262.87      260.64     19.09 o
  -2 -12  11     1107.42     1209.41     56.96 o
  -1 -12  11      243.95      226.15     13.11 o
   0 -12  11      419.51      428.30     22.78 o
   1 -12  11       56.51       55.35      9.62 o
   2 -12  11      104.16      107.39     11.92 o
   3 -12  11        9.57        0.61      5.00 o
   4 -12  11      166.11      156.04     22.27 o
   5 -12  11       64.88       49.40     26.53 o
   6 -12  11      782.42      880.60     38.63 o
   7 -12  11       88.49       62.34     32.11 o
   8 -12  11       61.28       74.59     26.45 o
  -7 -11  11     1502.68     1494.92     67.11 o
  -6 -11  11       28.63       24.88     36.38 o
  -5 -11  11       19.78       20.18     17.69 o
  -4 -11  11     1078.94     1116.63     69.81 o
  -3 -11  11        6.93        3.85      8.78 o
  -2 -11  11     1420.48     1491.82     37.59 o
  -1 -11  11      319.42      335.35     13.89 o
   0 -11  11      178.76      204.02     15.06 o
   1 -11  11      576.02      569.00     22.84 o
   2 -11  11      486.11      467.79     16.85 o
   3 -11  11       10.00        6.24      6.97 o
   4 -11  11       82.42      102.33      8.92 o
   5 -11  11       65.18      122.96     25.99 o
   6 -11  11      458.95      447.53     24.31 o
   7 -11  11       21.24      -21.75     28.11 o
   8 -11  11      759.95      797.06     52.66 o
  -7 -10  11       61.15       70.18     23.08 o
  -6 -10  11        2.19       -7.44     19.22 o
  -5 -10  11      131.00      149.40     12.83 o
  -4 -10  11      404.47      417.08     26.07 o
  -3 -10  11        8.40       10.13      7.41 o
  -2 -10  11     3013.81     3120.33     58.39 o
  -1 -10  11        9.25       10.98      6.14 o
   0 -10  11      399.29      393.60     31.11 o
   1 -10  11       84.72       79.63     10.25 o
   2 -10  11      168.23      204.02     12.99 o
   3 -10  11       50.38       32.36     10.05 o
   4 -10  11      223.69      234.63     16.46 o
   5 -10  11       18.85       20.93     12.70 o
   6 -10  11       70.13       47.32     15.20 o
   7 -10  11     1316.29     1305.21     58.79 o
   8 -10  11      257.25      211.63     21.58 o
   9 -10  11        6.29      -17.17     17.17 o
  -8  -9  11       98.24       77.28     18.88 o
  -7  -9  11       76.19       62.69     39.76 o
  -6  -9  11       41.79       46.31     19.63 o
  -5  -9  11      129.17      136.90     12.54 o
  -4  -9  11      156.19      157.87     15.66 o
  -3  -9  11      698.69      714.52     19.07 o
  -2  -9  11      533.58      543.08     18.58 o
  -1  -9  11        1.15       -4.75      6.87 o
   0  -9  11     2265.20     2307.84     41.38 o
   1  -9  11        2.27       -0.65     80.46 o
   2  -9  11        7.61        4.81     20.89 o
   3  -9  11      614.44      662.76     39.44 o
   4  -9  11        3.23        5.45     11.45 o
   5  -9  11      656.96      709.20     28.11 o
   6  -9  11        2.94       -7.04     12.87 o
   7  -9  11      651.01      639.63     23.24 o
   8  -9  11      160.10      173.16     20.15 o
   9  -9  11       11.73        4.52     17.63 o
  -8  -8  11       17.05       30.52     16.92 o
  -7  -8  11      274.32      307.47     25.20 o
  -6  -8  11       13.70       25.61     18.37 o
  -5  -8  11      177.99      191.10     24.99 o
  -4  -8  11       83.79       75.70      8.45 o
  -3  -8  11     1313.47     1321.60     29.05 o
  -2  -8  11        3.75       13.18      9.67 o
  -1  -8  11     1491.30     1506.50     28.91 o
   0  -8  11       15.60       19.20      5.42 o
   1  -8  11        2.95        3.86      6.24 o
   2  -8  11      902.16      919.22     61.91 o
   3  -8  11       24.49       26.51      4.97 o
   4  -8  11      334.73      300.53     17.46 o
   5  -8  11      621.44      622.28     24.03 o
   6  -8  11       47.01       49.30     19.09 o
   7  -8  11      509.55      481.19     24.39 o
   8  -8  11       31.60       37.78     16.49 o
   9  -8  11       16.09      -14.83     17.69 o
  -8  -7  11      139.97      158.93     57.27 o
  -7  -7  11      266.07      281.73     23.82 o
  -6  -7  11       90.88       71.82     18.31 o
  -5  -7  11     1265.24     1398.75     60.36 o
  -4  -7  11       39.52       31.92     12.65 o
  -3  -7  11      115.59      143.18     19.83 o
  -2  -7  11      349.34      353.90     23.04 o
  -1  -7  11     1135.58     1146.13     23.52 o
   0  -7  11       89.60       91.46      6.23 o
   1  -7  11      749.74      715.83     16.47 o
   2  -7  11      677.21      654.77     26.79 o
   3  -7  11        8.61        3.92     20.61 o
   4  -7  11     3227.86     3067.82     64.17 o
   5  -7  11      341.33      345.23     15.12 o
   6  -7  11       19.67       16.27      8.40 o
   7  -7  11        0.59        3.89     27.79 o
   8  -7  11      192.08      193.25     19.98 o
   9  -7  11        4.27        7.96     20.55 o
  -9  -6  11      327.76      302.46     26.16 o
  -8  -6  11        1.70        0.59     14.69 o
  -7  -6  11        3.30       10.92     17.43 o
  -6  -6  11      189.05      174.65     13.08 o
  -5  -6  11       23.34       21.02      8.23 o
  -4  -6  11       64.15       85.52      7.94 o
  -3  -6  11     2163.81     2108.11     39.24 o
  -2  -6  11      505.65      514.63     15.60 o
  -1  -6  11      445.56      435.61     15.11 o
   0  -6  11     1651.77     1678.31     29.98 o
   1  -6  11      344.58      339.47      9.93 o
   2  -6  11      812.22      793.33     69.98 o
   3  -6  11      139.68      145.40     12.14 o
   4  -6  11     2418.52     2228.31     49.71 o
   5  -6  11      159.73      126.65     11.10 o
   6  -6  11     1050.03      997.84     51.66 o
   7  -6  11      112.98       98.18     11.59 o
   8  -6  11       17.10       37.21     13.11 o
   9  -6  11      425.96      454.46     29.59 o
  10  -6  11        5.03       17.12     23.99 o
  -9  -5  11        5.55       27.24     16.39 o
  -8  -5  11       16.67       43.76     14.49 o
  -7  -5  11       66.49       47.74     17.75 o
  -6  -5  11       21.10       24.13      7.91 o
  -5  -5  11      397.30      374.93     20.15 o
  -4  -5  11       86.35       89.90     20.44 o
  -3  -5  11      489.15      532.30     20.21 o
  -2  -5  11      464.23      444.28     11.42 o
  -1  -5  11       89.13       74.02      5.81 o
   0  -5  11      606.60      648.20     14.18 o
   1  -5  11      301.89      277.93     16.97 o
   2  -5  11     1074.37     1111.02    104.07 o
   3  -5  11      561.22      608.50     21.24 o
   4  -5  11     1058.04     1025.49     58.85 o
   5  -5  11      647.84      697.55     17.86 o
   6  -5  11      527.54      484.99     20.87 o
   7  -5  11      155.34      150.45     20.89 o
   8  -5  11        7.27        5.15     13.17 o
   9  -5  11       38.28        5.72     28.62 o
  10  -5  11        5.68       39.61     26.79 o
  -9  -4  11      302.11      297.67     23.93 o
  -8  -4  11        1.39       -9.38     13.26 o
  -7  -4  11      374.10      408.04     17.57 o
  -6  -4  11     1018.25      937.42     23.29 o
  -5  -4  11     1062.79     1090.16     28.35 o
  -4  -4  11      562.64      592.94     18.31 o
  -3  -4  11      360.89      343.60     10.02 o
  -2  -4  11     1251.82     1279.12     22.16 o
  -1  -4  11       47.82       55.17      6.58 o
   0  -4  11       55.83       49.39      8.59 o
   1  -4  11      542.16      537.36     17.06 o
   2  -4  11      293.42      263.67     20.18 o
   3  -4  11       44.37       56.10     10.76 o
   4  -4  11      138.19      155.19      8.59 o
   5  -4  11     1577.69     1536.98     88.84 o
   6  -4  11      315.61      342.11     15.82 o
   7  -4  11      474.86      501.55     21.20 o
   8  -4  11      204.89      217.24     31.03 o
   9  -4  11       12.51        4.52     21.58 o
  10  -4  11      312.13      341.17     45.05 o
  -9  -3  11      159.63      137.81     15.68 o
  -8  -3  11        8.64       19.60     13.32 o
  -7  -3  11      268.13      255.86     22.93 o
  -6  -3  11      585.44      563.23     22.50 o
  -5  -3  11     1784.55     1777.41     40.21 o
  -4  -3  11        8.90        9.77      8.14 o
  -3  -3  11     1888.23     1945.79     34.18 o
  -2  -3  11        2.04        3.23      3.69 o
  -1  -3  11      440.61      398.30      9.29 o
   0  -3  11       36.14       34.89      4.35 o
   1  -3  11       36.71       39.71      3.35 o
   2  -3  11      501.81      530.51     36.58 o
   3  -3  11      888.02      863.23     28.11 o
   4  -3  11      287.83      274.61     11.65 o
   5  -3  11      685.29      650.10     16.37 o
   6  -3  11       74.92       82.62     10.25 o
   7  -3  11      242.32      252.00     20.35 o
   8  -3  11       11.39       35.49     17.69 o
   9  -3  11        0.71      -11.39     20.04 o
  10  -3  11      210.12      234.47     34.46 o
  -9  -2  11      447.62      522.87     32.84 o
  -8  -2  11      503.56      453.97     19.41 o
  -7  -2  11     1900.51     1995.20     47.43 o
  -6  -2  11      514.84      497.80     17.76 o
  -5  -2  11      276.05      281.36     13.60 o
  -4  -2  11      173.62      198.82     11.22 o
  -3  -2  11      581.35      557.31     16.01 o
  -2  -2  11      227.94      210.75     10.93 o
  -1  -2  11        3.52        4.88      5.75 o
   0  -2  11     1691.84     1702.55     39.33 o
   1  -2  11        2.63        4.89      3.15 o
   2  -2  11      140.38      139.73     12.65 o
   3  -2  11      920.41      878.75     22.67 o
   4  -2  11      998.73      934.00     26.13 o
   5  -2  11      422.99      447.89     15.81 o
   6  -2  11      313.86      309.11     15.38 o
   7  -2  11       81.49       73.26     14.75 o
   8  -2  11      461.33      436.25     34.00 o
   9  -2  11       33.99      101.95     33.32 o
 -10  -1  11       14.21       -5.87     16.34 o
  -9  -1  11      156.42      139.08     24.92 o
  -8  -1  11      522.55      538.08     46.34 o
  -7  -1  11      703.31      684.22     53.98 o
  -6  -1  11      116.12      110.09     11.33 o
  -5  -1  11      786.50      772.00     22.60 o
  -4  -1  11      225.94      230.71     17.20 o
  -3  -1  11       73.81       79.47      6.87 o
  -2  -1  11       51.21       46.09      6.71 o
  -1  -1  11       33.36       22.83      4.25 o
   0  -1  11      372.63      357.71      8.32 o
   1  -1  11      149.07      166.35     11.31 o
   2  -1  11     2698.99     2727.81    130.40 o
   3  -1  11      566.01      517.71     19.58 o
   4  -1  11     2728.28     2644.88     57.76 o
   5  -1  11       57.57       64.04     10.85 o
   6  -1  11       22.70       21.36      8.78 o
   7  -1  11       58.15       52.72     14.01 o
   8  -1  11      109.96      110.31     22.10 o
   9  -1  11        5.86       11.39     31.31 o
 -10   0  11       11.25       40.67     23.86 o
  -9   0  11       28.51       72.54     18.38 o
  -8   0  11      942.75      956.91     39.56 o
  -7   0  11        0.31       -5.24      9.05 o
  -6   0  11      923.60      935.44     27.05 o
  -5   0  11        0.11       -5.53      8.01 o
  -4   0  11      356.28      350.77     17.80 o
  -3   0  11       76.34       66.84      6.94 o
  -2   0  11      363.72      336.38     11.18 o
  -1   0  11       90.82       81.89      5.10 o
   0   0  11       81.47       80.72      4.92 o
   1   0  11     2195.69     2222.89     40.32 o
   2   0  11     1183.06     1148.77     23.70 o
   3   0  11      197.96      185.98      7.16 o
   4   0  11     1474.55     1393.37     33.70 o
   5   0  11      699.76      675.34     69.09 o
   6   0  11        3.44       -0.89      8.91 o
   7   0  11      120.69      148.64     14.62 o
   8   0  11       40.36       42.36     28.05 o
   9   0  11      351.45      390.57     36.86 o
 -10   1  11      161.02      165.23     39.78 o
  -9   1  11      346.53      351.15     20.45 o
  -8   1  11       44.60       69.63     12.99 o
  -7   1  11      362.53      385.55     17.54 o
  -6   1  11     1434.60     1526.82     42.79 o
  -5   1  11      336.63      322.04     13.33 o
  -4   1  11      120.97      120.36     13.05 o
  -3   1  11     3142.34     3110.04     60.14 o
  -2   1  11      503.99      494.55     15.07 o
  -1   1  11      766.71      757.82     15.36 o
   0   1  11       29.83       31.04      4.27 o
   1   1  11      350.99      326.25     14.60 o
   2   1  11      409.63      413.59     14.60 o
   3   1  11      891.24      887.28     19.98 o
   4   1  11       10.82       12.24      7.67 o
   5   1  11       44.27       30.78     13.71 o
   6   1  11       63.47       73.99     11.39 o
   7   1  11        4.42       10.88     12.54 o
   8   1  11       25.51        4.06     26.45 o
   9   1  11      618.82      606.10     47.11 o
 -10   2  11      789.83      739.23     38.62 o
  -9   2  11      123.45      143.22     16.63 o
  -8   2  11       11.85       -6.96     10.64 o
  -7   2  11     1674.84     1812.82     44.01 o
  -6   2  11        9.45        4.64     11.22 o
  -5   2  11      495.40      489.79     26.68 o
  -4   2  11      150.07      122.89     14.57 o
  -3   2  11       30.07       31.35      8.61 o
  -2   2  11     1654.49     1605.41     35.09 o
  -1   2  11     3322.74     3240.23     61.41 o
   0   2  11      419.00      436.73     23.16 o
   1   2  11     1358.34     1259.28     33.83 o
   2   2  11        1.74        5.15      6.30 o
   3   2  11      113.65      126.45      7.56 o
   4   2  11       62.30       56.46      9.53 o
   5   2  11        6.82       19.14     16.06 o
   6   2  11        7.44       13.95     10.19 o
   7   2  11       10.91        5.72     16.60 o
   8   2  11      555.01      635.92     53.12 o
   9   2  11       78.07       93.88     24.10 o
  -9   3  11       65.07       77.48     16.64 o
  -8   3  11      266.59      293.79     38.27 o
  -7   3  11      418.07      423.77     26.12 o
  -6   3  11       16.05       19.69     14.56 o
  -5   3  11     1944.81     1949.66     53.79 o
  -4   3  11      153.33      155.00     10.34 o
  -3   3  11      240.98      241.09     12.47 o
  -2   3  11     1901.53     1939.42     41.31 o
  -1   3  11      447.97      412.98     14.68 o
   0   3  11      730.51      765.98     19.34 o
   1   3  11     1442.46     1351.60     28.61 o
   2   3  11      105.05      123.76      9.04 o
   3   3  11        2.54       10.30      5.67 o
   4   3  11      697.49      695.81     23.58 o
   5   3  11       76.55       86.05     11.49 o
   6   3  11      152.74      136.38     11.88 o
   7   3  11       36.72       45.85     19.46 o
   8   3  11       25.42       -4.06     33.37 o
  -9   4  11       53.22       45.18     23.49 o
  -8   4  11        6.60        7.69     19.37 o
  -7   4  11       60.95       60.72     14.88 o
  -6   4  11       15.19       17.92     12.25 o
  -5   4  11      665.84      602.54     33.52 o
  -4   4  11       28.35       32.30     15.80 o
  -3   4  11      320.05      292.67     12.76 o
  -2   4  11      437.23      430.94     14.50 o
  -1   4  11      225.13      241.68     10.02 o
   0   4  11     3092.12     3062.95     55.72 o
   1   4  11        6.72        4.37      4.55 o
   2   4  11      930.70      877.32     26.90 o
   3   4  11       74.80       71.43      8.56 o
   4   4  11      102.49       96.33      7.32 o
   5   4  11      200.71      209.60     32.89 o
   6   4  11      402.44      411.33     27.22 o
   7   4  11      235.94      236.65     28.74 o
   8   4  11      166.36      197.89     37.04 o
  -9   5  11       61.90       48.90     16.78 o
  -8   5  11       11.26        5.72     14.79 o
  -7   5  11      183.06      208.24     23.10 o
  -6   5  11       18.38       24.92     15.75 o
  -5   5  11       12.29       18.20     14.73 o
  -4   5  11      867.61      921.10     31.83 o
  -3   5  11       23.32       29.67     11.49 o
  -2   5  11       17.94       12.60      8.80 o
  -1   5  11       27.69       27.18      7.65 o
   0   5  11      157.63      167.52     10.09 o
   1   5  11      262.00      235.21     13.22 o
   2   5  11     1259.26     1255.58     37.32 o
   3   5  11       57.02       49.48      7.30 o
   4   5  11      164.90      158.79     20.66 o
   5   5  11     1276.03     1248.35     31.75 o
   6   5  11       16.20       26.96     25.07 o
   7   5  11      353.70      453.43     43.79 o
  -9   6  11      266.92      240.74     60.59 o
  -8   6  11      426.16      440.62     26.61 o
  -7   6  11       99.09       79.67     15.54 o
  -6   6  11      133.85      142.23     18.12 o
  -5   6  11      311.96      310.15     18.43 o
  -4   6  11       77.06       80.18     24.50 o
  -3   6  11       64.43       89.01     11.53 o
  -2   6  11      640.37      600.91     19.70 o
  -1   6  11       61.80       63.99     11.73 o
   0   6  11       41.36       48.98      9.11 o
   1   6  11      567.22      583.94     21.98 o
   2   6  11       84.11       69.32     10.76 o
   3   6  11       44.82       44.54      8.10 o
   4   6  11       35.44       37.93      7.99 o
   5   6  11       24.65       34.35     10.93 o
   6   6  11      122.27      110.82     22.15 o
   7   6  11      761.01      688.87     50.26 o
  -8   7  11      110.88      119.61     17.48 o
  -7   7  11        1.89       12.06     22.01 o
  -6   7  11        2.21       12.03     17.51 o
  -5   7  11        4.36        6.29     15.81 o
  -4   7  11     1002.27     1033.97     77.05 o
  -3   7  11      214.33      228.11     18.13 o
  -2   7  11        4.98       36.06     18.95 o
  -1   7  11     1123.46     1002.33     38.15 o
   0   7  11       91.13       75.07     22.93 o
   1   7  11      653.86      656.58     25.76 o
   2   7  11       12.59       22.90     11.91 o
   3   7  11      553.69      557.67     19.23 o
   4   7  11      320.96      315.18     18.66 o
   5   7  11       39.16       24.50     10.19 o
   6   7  11      581.11      617.95     47.57 o
  -8   8  11       33.60       32.62     31.74 o
  -7   8  11      158.26      176.78     24.54 o
  -6   8  11        2.34      -12.33     31.11 o
  -5   8  11       57.61       53.91     17.37 o
  -4   8  11        1.26       23.59     20.58 o
  -3   8  11        1.49      -18.32     18.32 o
  -2   8  11       22.08       14.05     14.25 o
  -1   8  11     1205.16     1226.80     33.74 o
   0   8  11      217.78      220.73     17.80 o
   1   8  11       58.38       45.22     11.56 o
   2   8  11      752.84      761.00     30.34 o
   3   8  11       57.89       76.71     12.14 o
   4   8  11       15.67       24.04     11.96 o
   5   8  11        6.32       -6.93     13.85 o
   6   8  11      268.94      271.74     31.54 o
  -7   9  11        1.64       20.83     22.08 o
  -6   9  11       26.67       46.11     21.10 o
  -5   9  11       59.86       82.86     20.31 o
  -4   9  11      123.62      151.28     23.58 o
  -3   9  11       32.88       25.48     17.23 o
  -2   9  11      650.24      700.75     33.52 o
  -1   9  11      347.46      330.13     17.37 o
   0   9  11       27.21       53.92     13.34 o
   1   9  11       16.67       16.54     11.51 o
   2   9  11        6.38       -2.29     15.34 o
   3   9  11      117.54      132.46     18.72 o
   4   9  11      547.51      643.19     42.47 o
   5   9  11       52.62       27.48     20.55 o
  -7  10  11      645.86      581.52     31.30 o
  -6  10  11       16.76       15.27     16.13 o
  -5  10  11      237.59      226.74     20.32 o
  -4  10  11      166.25      171.78     26.45 o
  -3  10  11      184.23      222.52     18.92 o
  -2  10  11      203.17      173.52     24.24 o
  -1  10  11       18.17       11.39     11.96 o
   0  10  11      110.37      111.85     16.20 o
   1  10  11       97.17      153.58     20.78 o
   2  10  11      373.28      371.85     28.62 o
   3  10  11      107.58      113.34     24.96 o
   4  10  11       73.86       96.23     23.93 o
  -6  11  11        0.99       17.42     17.09 o
  -5  11  11      680.42      645.86     33.52 o
  -4  11  11       89.31      108.06     17.52 o
  -3  11  11      137.50      118.44     21.27 o
  -2  11  11      174.54      154.21     30.91 o
  -1  11  11      218.33      204.70     21.92 o
   0  11  11        5.25       17.12     13.68 o
   1  11  11       66.98       91.59     20.61 o
   2  11  11       22.02       17.12     16.66 o
   3  11  11       64.44       60.85     27.59 o
  -4  12  11       32.79       34.77     17.05 o
  -3  12  11       42.88       12.98     39.73 o
  -2  12  11        0.40       13.22     20.04 o
  -1  12  11        7.63       20.66     16.54 o
   0  12  11      184.40      209.51     21.47 o
   1  12  11       66.67       69.72     27.99 o
   0 -16  12      165.69      134.64     22.21 o
   1 -16  12      204.64      168.18     21.12 o
   2 -16  12      314.90      274.14     25.36 o
   3 -16  12       18.19      -17.29     17.29 o
  -2 -15  12      102.17      119.52     23.01 o
  -1 -15  12      270.22      251.64     25.07 o
   0 -15  12       39.05       33.77     15.57 o
   1 -15  12      907.30      861.80     42.13 o
   2 -15  12       55.65       69.72     18.38 o
   3 -15  12       32.41       42.36     14.94 o
   4 -15  12      387.25      392.46     39.84 o
   5 -15  12       96.98       66.57     34.35 o
  -4 -14  12       56.15       79.63     19.63 o
  -3 -14  12       63.35       82.20     20.38 o
  -2 -14  12       35.31       45.85     15.86 o
  -1 -14  12       10.68      -13.68     13.68 o
   0 -14  12      413.53      440.26     28.11 o
   1 -14  12      646.10      640.79     32.69 o
   2 -14  12       17.13       33.50     11.05 o
   3 -14  12        8.76       10.62     10.05 o
   4 -14  12      160.33      150.28     27.10 o
   5 -14  12        1.02       -6.45     14.68 o
   6 -14  12      687.52      709.13     58.62 o
  -5 -13  12       11.65       -1.93     37.52 o
  -4 -13  12      250.39      254.68     25.99 o
  -3 -13  12       85.02       63.08     19.41 o
  -2 -13  12       17.82        2.29     12.54 o
  -1 -13  12       21.06       37.78     15.91 o
   0 -13  12      855.44      852.01     33.54 o
   1 -13  12      141.98      122.79     13.21 o
   2 -13  12     2166.37     2394.69     83.55 o
   3 -13  12        1.78        1.83      9.18 o
   4 -13  12        6.61       -7.59     18.46 o
   5 -13  12      792.52      815.28     36.23 o
   6 -13  12      439.86      402.84     27.11 o
   7 -13  12      185.14      207.45     39.27 o
  -5 -12  12        4.85        4.29     14.96 o
  -4 -12  12       23.76      -14.70     14.70 o
  -3 -12  12       17.98       32.69     16.14 o
  -2 -12  12     1897.54     2049.15     64.97 o
  -1 -12  12        3.70        3.38     13.68 o
   0 -12  12      244.44      288.57     18.72 o
   1 -12  12       35.89       38.41     10.36 o
   2 -12  12      508.93      522.32     29.88 o
   3 -12  12        1.25       -0.04      9.21 o
   4 -12  12        9.77       24.30     12.53 o
   5 -12  12      759.86      827.09     35.01 o
   6 -12  12      235.83      228.23     21.24 o
   7 -12  12     1259.04     1296.57     79.28 o
  -6 -11  12       10.37        9.94     20.58 o
  -5 -11  12        8.22       19.57     13.93 o
  -4 -11  12     1138.98     1216.31    107.88 o
  -3 -11  12     1023.35     1126.67     33.57 o
  -2 -11  12      154.74      165.66     17.23 o
  -1 -11  12        2.67        5.72     12.59 o
   0 -11  12      374.14      455.49     22.44 o
   1 -11  12       20.94       26.22     11.51 o
   2 -11  12      153.87      183.85     11.39 o
   3 -11  12      131.75      163.52     11.20 o
   4 -11  12       71.11       36.99     17.14 o
   5 -11  12      134.35      144.32     17.80 o
   6 -11  12       41.02       20.65     19.98 o
   7 -11  12      795.72      897.29     61.65 o
   8 -11  12       27.60       65.37     24.79 o
  -7 -10  12        7.02       27.60     29.82 o
  -6 -10  12      267.60      267.23     36.32 o
  -5 -10  12      133.35      160.83     17.16 o
  -4 -10  12      192.49      212.92     52.84 o
  -3 -10  12      612.37      581.06     17.42 o
  -2 -10  12        0.21       -1.60      5.48 o
  -1 -10  12      366.16      391.49     15.17 o
   0 -10  12       62.00       66.98     10.19 o
   1 -10  12       79.11       78.77     11.05 o
   2 -10  12      141.55      134.12     12.19 o
   3 -10  12      310.38      309.30     12.74 o
   4 -10  12       57.64       61.77     19.12 o
   5 -10  12     1027.91     1048.09     37.19 o
   6 -10  12      269.41      275.24     23.78 o
   7 -10  12      227.45      256.43     22.11 o
   8 -10  12      159.75      123.25     26.05 o
  -7  -9  12      424.31      416.81     30.72 o
  -6  -9  12      300.76      318.16     27.44 o
  -5  -9  12      511.01      523.07     24.73 o
  -4  -9  12     1023.89     1091.14     44.54 o
  -3  -9  12       66.99       61.63      9.74 o
  -2  -9  12      675.23      688.38     17.58 o
  -1  -9  12      286.11      270.17     24.16 o
   0  -9  12      192.57      184.04     11.05 o
   1  -9  12       22.82       22.21      6.30 o
   2  -9  12      638.71      639.53     20.55 o
   3  -9  12       81.10       85.82      7.60 o
   4  -9  12     1171.25     1120.15     35.66 o
   5  -9  12       21.96       19.62     18.86 o
   6  -9  12      245.28      223.63     35.46 o
   7  -9  12       96.63      110.32     16.50 o
   8  -9  12       95.05       77.97     17.75 o
   9  -9  12       14.97       20.66     18.26 o
  -8  -8  12       85.23       84.83     18.76 o
  -7  -8  12      318.23      363.57     29.34 o
  -6  -8  12     1237.42     1158.02    158.97 o
  -5  -8  12      415.02      391.09     18.35 o
  -4  -8  12      548.94      597.14     20.11 o
  -3  -8  12       82.88       85.13      8.05 o
  -2  -8  12     2535.91     2637.99     49.28 o
  -1  -8  12       76.19       72.92     10.30 o
   0  -8  12      173.87      188.62      9.85 o
   1  -8  12        0.54       -4.52      6.24 o
   2  -8  12      658.10      677.59     21.18 o
   3  -8  12      781.89      788.90     19.11 o
   4  -8  12      757.21      717.27     27.62 o
   5  -8  12      203.42      192.65     15.49 o
   6  -8  12      512.89      552.26     55.67 o
   7  -8  12       41.74       40.56     12.62 o
   8  -8  12        3.61      -14.37     14.37 o
   9  -8  12        1.45        7.96     15.40 o
  -8  -7  12       15.88        8.25     15.79 o
  -7  -7  12       55.83       79.12     20.14 o
  -6  -7  12     1010.55      953.06     60.65 o
  -5  -7  12      243.12      248.65     15.40 o
  -4  -7  12      808.79      808.53     23.15 o
  -3  -7  12       44.87       45.40      7.64 o
  -2  -7  12       59.28       60.54      9.19 o
  -1  -7  12       24.39       24.30      5.60 o
   0  -7  12      671.19      685.34     54.78 o
   1  -7  12       94.90      125.23      8.52 o
   2  -7  12      295.97      331.65     21.04 o
   3  -7  12     1982.90     1967.64     53.06 o
   4  -7  12       78.50       65.07     11.48 o
   5  -7  12      566.07      569.40     24.87 o
   6  -7  12      143.36      137.42     12.98 o
   7  -7  12      135.38      101.54     14.11 o
   8  -7  12        2.96        2.86     20.09 o
   9  -7  12       68.49       31.60     18.83 o
  -8  -6  12        3.31       -5.65     15.12 o
  -7  -6  12      186.41      194.67     23.78 o
  -6  -6  12       84.00       97.33     11.84 o
  -5  -6  12      103.45      125.86     20.35 o
  -4  -6  12      232.76      235.77     25.04 o
  -3  -6  12       27.07       15.31      7.47 o
  -2  -6  12        2.00        6.52      5.24 o
  -1  -6  12      316.00      328.64     15.00 o
   0  -6  12      275.69      254.70     15.86 o
   1  -6  12      138.37      144.41     23.16 o
   2  -6  12      558.35      557.21     15.25 o
   3  -6  12      746.14      733.52     28.51 o
   4  -6  12       53.12       51.53      9.73 o
   5  -6  12      398.92      379.25     18.83 o
   6  -6  12      135.36      158.90     15.23 o
   7  -6  12        5.34        6.92     11.11 o
   8  -6  12       14.09       45.22     17.69 o
   9  -6  12       29.58       15.97     23.53 o
  -9  -5  12      322.43      283.50     23.71 o
  -8  -5  12       93.29       99.21     16.88 o
  -7  -5  12       99.88       86.60     19.31 o
  -6  -5  12       30.78       13.81      7.88 o
  -5  -5  12     1807.28     1836.23     44.00 o
  -4  -5  12       95.04       65.10      9.02 o
  -3  -5  12      228.10      233.80     11.25 o
  -2  -5  12       25.50       28.52      4.97 o
  -1  -5  12       59.46       56.70      5.53 o
   0  -5  12      531.67      528.19     28.76 o
   1  -5  12     2689.56     2808.18     49.96 o
   2  -5  12      765.37      753.27     44.16 o
   3  -5  12      488.29      452.40     18.32 o
   4  -5  12      555.05      551.77     18.50 o
   5  -5  12       47.57       37.43     15.51 o
   6  -5  12       68.51       66.78     10.47 o
   7  -5  12        6.76       10.43     12.79 o
   8  -5  12       41.37       36.64     21.12 o
   9  -5  12       53.17       34.92     21.18 o
  -9  -4  12      614.82      602.02     55.01 o
  -8  -4  12        2.49       -1.36     14.68 o
  -7  -4  12       10.43        6.18     12.23 o
  -6  -4  12      440.39      410.37     29.14 o
  -5  -4  12      124.14      147.34     12.62 o
  -4  -4  12      468.73      416.17     15.46 o
  -3  -4  12     4138.57     4070.05     77.69 o
  -2  -4  12      526.32      531.94     13.77 o
  -1  -4  12       66.24       81.44      5.88 o
   0  -4  12     2175.57     2242.44     96.48 o
   1  -4  12      147.48      191.18     19.15 o
   2  -4  12     3277.05     3447.27     59.02 o
   3  -4  12       34.97       33.26      8.01 o
   4  -4  12      167.03      148.76     24.13 o
   5  -4  12      235.06      222.39     10.93 o
   6  -4  12      379.53      353.32     14.42 o
   7  -4  12      141.04      144.13     22.78 o
   8  -4  12        3.37       13.22     20.04 o
  -9  -3  12       18.44       22.36     17.11 o
  -8  -3  12        5.30       17.55     19.76 o
  -7  -3  12      584.38      665.27     23.92 o
  -6  -3  12      203.94      214.09     14.85 o
  -5  -3  12       14.99       12.40      8.37 o
  -4  -3  12     1409.64     1442.79     70.58 o
  -3  -3  12      127.37      135.39     10.39 o
  -2  -3  12      189.27      190.89     10.31 o
  -1  -3  12       20.36       22.82      4.64 o
   0  -3  12       90.56      100.33      5.75 o
   1  -3  12       47.28       71.91      5.63 o
   2  -3  12     1880.65     1869.12     35.15 o
   3  -3  12      528.83      570.15     20.55 o
   4  -3  12      683.71      636.53     26.90 o
   5  -3  12      212.45      222.99     36.98 o
   6  -3  12       61.38       48.00     11.36 o
   7  -3  12      262.53      217.24     18.31 o
   8  -3  12        2.69      -13.22     27.48 o
   9  -3  12      287.46      234.47     30.05 o
  -9  -2  12      637.33      557.36     35.47 o
  -8  -2  12       11.10        2.11      6.01 o
  -7  -2  12      232.89      224.51     17.86 o
  -6  -2  12      110.84      121.40     11.52 o
  -5  -2  12      508.30      489.08     18.99 o
  -4  -2  12       58.62       42.93     10.07 o
  -3  -2  12        0.78        0.50     14.88 o
  -2  -2  12      873.88      860.88     21.82 o
  -1  -2  12        1.77        2.33      4.14 o
   0  -2  12     1105.72     1105.51     20.21 o
   1  -2  12      159.23      171.27      8.13 o
   2  -2  12      448.58      477.18     12.54 o
   3  -2  12      929.81      949.61     44.25 o
   4  -2  12      548.89      526.72     18.88 o
   5  -2  12      196.47      198.36     13.94 o
   6  -2  12       43.60       28.20     11.51 o
   7  -2  12      957.53      969.65     35.82 o
   8  -2  12      277.79      332.36     32.29 o
   9  -2  12      229.38      236.65     38.30 o
  -9  -1  12      283.91      257.29     23.29 o
  -8  -1  12       25.23       35.76     14.06 o
  -7  -1  12      534.14      536.96     24.76 o
  -6  -1  12      570.36      590.73     19.13 o
  -5  -1  12       16.20       11.06      8.01 o
  -4  -1  12       38.88       40.24      8.36 o
  -3  -1  12        2.32       -2.46      8.87 o
  -2  -1  12      459.98      407.93     12.51 o
  -1  -1  12       78.24       66.78      6.10 o
   0  -1  12      291.52      298.98     20.04 o
   1  -1  12     1382.58     1447.18     38.24 o
   2  -1  12       61.56       58.27      5.84 o
   3  -1  12     4246.46     4347.94    151.47 o
   4  -1  12        1.66       -6.87      6.87 o
   5  -1  12        5.04       -0.48     13.71 o
   6  -1  12      137.50      148.27     24.41 o
   7  -1  12      112.93      121.32     15.77 o
   8  -1  12      489.97      590.93     46.54 o
   9  -1  12      128.00       87.53     26.39 o
  -9   0  12      490.72      409.75     30.48 o
  -8   0  12      248.19      238.16     18.11 o
  -7   0  12     1192.50     1209.17     33.23 o
  -6   0  12       42.24       41.84      8.85 o
  -5   0  12        2.36       20.94      8.36 o
  -4   0  12       75.70       87.67     12.91 o
  -3   0  12       21.32       26.26      6.83 o
  -2   0  12       95.52       82.53      7.03 o
  -1   0  12       59.02       64.97      6.84 o
   0   0  12      964.44      926.37     20.97 o
   1   0  12       33.30       45.22      7.38 o
   2   0  12     1156.88     1134.85     29.02 o
   3   0  12      506.52      495.10     21.29 o
   4   0  12      176.73      176.89     20.95 o
   5   0  12       59.01       46.87     12.88 o
   6   0  12        9.31       14.51     13.14 o
   7   0  12       60.79       62.26     11.42 o
   8   0  12      731.43      701.46     55.76 o
   9   0  12        6.10       -5.72     23.47 o
  -9   1  12      113.91      111.66     26.22 o
  -8   1  12        1.43      -14.91     14.91 o
  -7   1  12      585.12      618.73     56.18 o
  -6   1  12      461.33      415.93     17.09 o
  -5   1  12      470.14      493.50     27.85 o
  -4   1  12       12.86       -0.55      9.47 o
  -3   1  12       91.40       98.25      8.55 o
  -2   1  12      101.21       93.07      7.42 o
  -1   1  12        0.75        4.29      5.28 o
   0   1  12     1629.00     1592.12     34.61 o
   1   1  12     1328.72     1282.83     32.57 o
   2   1  12      318.96      311.75     13.51 o
   3   1  12       43.21       52.55      5.21 o
   4   1  12      224.44      207.23     12.91 o
   5   1  12       32.83       35.42     14.85 o
   6   1  12       72.77       73.35     12.08 o
   7   1  12      121.54      162.05     19.58 o
   8   1  12      658.61      649.26     49.97 o
  -9   2  12      123.54      109.62     15.89 o
  -8   2  12      114.74      117.90     15.46 o
  -7   2  12        7.95       -3.65     10.43 o
  -6   2  12      452.00      496.69     24.39 o
  -5   2  12      236.40      233.30     14.57 o
  -4   2  12        8.03       14.34      6.75 o
  -3   2  12        0.31       -7.25      7.76 o
  -2   2  12      499.68      469.20     16.42 o
  -1   2  12      595.59      582.43     16.03 o
   0   2  12     3960.83     4048.09     72.38 o
   1   2  12        9.65       12.02      7.96 o
   2   2  12       76.52       68.52      7.90 o
   3   2  12       19.38       16.54      5.67 o
   4   2  12        4.68       20.95     14.57 o
   5   2  12        1.06        2.98     11.46 o
   6   2  12      293.78      338.21     16.87 o
   7   2  12      589.91      567.72     30.59 o
   8   2  12       74.30       78.37     25.02 o
  -9   3  12      170.43      172.91     18.51 o
  -8   3  12        1.14        4.82     15.49 o
  -7   3  12        8.21       13.08     11.28 o
  -6   3  12        9.99        1.02     12.69 o
  -5   3  12       57.65       58.00     10.76 o
  -4   3  12      233.45      212.51     17.60 o
  -3   3  12      282.72      260.36     13.29 o
  -2   3  12        4.82       -5.90      5.90 o
  -1   3  12      808.20      765.78     44.76 o
   0   3  12      742.18      736.40     39.90 o
   1   3  12      160.04      135.78      8.93 o
   2   3  12       35.18       32.69      7.38 o
   3   3  12        2.60       -5.78      5.78 o
   4   3  12        3.61        9.42      5.13 o
   5   3  12      259.09      315.70     15.91 o
   6   3  12        7.05        3.01     11.42 o
   7   3  12       83.63      106.82     22.73 o
   8   3  12       17.76       64.63     26.90 o
  -9   4  12      397.57      365.89     28.71 o
  -8   4  12      164.22      185.27     26.76 o
  -7   4  12      150.19      132.49     21.71 o
  -6   4  12      322.20      342.26     42.99 o
  -5   4  12      299.35      276.00     14.99 o
  -4   4  12       78.10       74.34     10.77 o
  -3   4  12      513.64      545.93     19.84 o
  -2   4  12      346.36      339.89     14.16 o
  -1   4  12     1061.61      965.83     24.49 o
   0   4  12      102.77       83.52     10.93 o
   1   4  12      136.73      159.60     12.08 o
   2   4  12        2.99        4.52      7.96 o
   3   4  12      335.55      358.38     12.78 o
   4   4  12      329.43      308.79     12.20 o
   5   4  12      283.60      271.86     15.15 o
   6   4  12       75.16       87.46     14.11 o
   7   4  12      296.67      339.40     33.49 o
  -8   5  12       32.19       40.97     15.15 o
  -7   5  12      289.36      322.99     34.29 o
  -6   5  12       31.75       26.00     12.69 o
  -5   5  12      485.18      478.80     71.55 o
  -4   5  12     1589.06     1614.58     42.03 o
  -3   5  12      912.90      935.42     26.70 o
  -2   5  12      152.59      157.31     10.38 o
  -1   5  12        0.72       -2.06      6.48 o
   0   5  12     1162.79     1115.56     33.54 o
   1   5  12        9.27        5.15      9.79 o
   2   5  12        1.43       -2.29      9.10 o
   3   5  12       37.19       46.94     14.00 o
   4   5  12      122.91      111.94      9.53 o
   5   5  12      370.94      366.79     48.83 o
   6   5  12      566.66      561.04     43.05 o
   7   5  12       39.93       60.11     31.88 o
  -8   6  12       32.90       33.33     28.71 o
  -7   6  12      273.51      269.93     40.90 o
  -6   6  12       19.67       20.72     12.30 o
  -5   6  12       14.68       -2.60     10.70 o
  -4   6  12      873.70      874.47     33.26 o
  -3   6  12      197.60      215.42     25.10 o
  -2   6  12      110.85      116.50     12.52 o
  -1   6  12      328.95      366.41     15.91 o
   0   6  12     1218.01     1260.68     42.47 o
   1   6  12      365.76      387.71     17.92 o
   2   6  12      107.96      123.76     12.77 o
   3   6  12      120.69      107.71      9.30 o
   4   6  12      189.02      180.15     11.56 o
   5   6  12      198.23      185.98     24.16 o
   6   6  12      430.65      457.49     44.02 o
  -8   7  12       45.36       19.27     23.21 o
  -7   7  12       82.70       79.88     22.00 o
  -6   7  12        2.16       -8.91     18.45 o
  -5   7  12      117.77      120.93     15.42 o
  -4   7  12      187.84      224.21     16.96 o
  -3   7  12      266.79      260.86     17.46 o
  -2   7  12      571.29      550.19     18.61 o
  -1   7  12       12.73       13.22     11.51 o
   0   7  12       93.18       89.30     14.94 o
   1   7  12      105.24       95.77     13.11 o
   2   7  12      125.38      150.67     13.51 o
   3   7  12      336.47      388.68     20.78 o
   4   7  12       43.81       30.28     12.65 o
   5   7  12      889.60      885.85     58.39 o
   6   7  12        0.28       48.14     29.19 o
  -7   8  12      224.75      193.52     57.30 o
  -6   8  12        1.41      -16.08     22.07 o
  -5   8  12        9.54      -19.81     19.81 o
  -4   8  12        4.35       -2.24     12.10 o
  -3   8  12       62.62       44.59     14.80 o
  -2   8  12      912.90      913.61     28.48 o
  -1   8  12       78.05       50.83     11.96 o
   0   8  12       92.50       91.13     15.06 o
   1   8  12      315.46      322.00     21.47 o
   2   8  12      168.96      145.40     16.72 o
   3   8  12      378.04      334.13     27.99 o
   4   8  12        7.94       21.12     12.54 o
   5   8  12       28.52       15.40     26.85 o
  -6   9  12        8.70        7.46     22.00 o
  -5   9  12      106.02      139.02     16.92 o
  -4   9  12       13.35        3.13     12.57 o
  -3   9  12      849.87      826.48     49.52 o
  -2   9  12        1.32        0.00      5.72 o
  -1   9  12      175.57      143.68     17.80 o
   0   9  12        1.12      -13.68     13.68 o
   1   9  12       27.65       56.79     12.59 o
   2   9  12      249.55      235.96     19.86 o
   3   9  12      413.66      478.21     35.61 o
   4   9  12       84.05       81.34     22.90 o
  -6  10  12      223.80      221.35     23.11 o
  -5  10  12      120.73      100.15     17.77 o
  -4  10  12       47.32       41.47     15.26 o
  -3  10  12      235.16      226.46     31.71 o
  -2  10  12       96.40       94.34     18.15 o
  -1  10  12      531.43      483.48     28.39 o
   0  10  12       12.05       22.90     14.20 o
   1  10  12        4.36        4.06     15.46 o
   2  10  12      414.14      398.19     36.29 o
   3  10  12      102.62       60.85     24.61 o
  -4  11  12      141.74       96.32     24.61 o
  -3  11  12        0.30        1.14     19.58 o
  -2  11  12       80.65       59.36     15.86 o
  -1  11  12       15.44       10.88     19.41 o
   0  11  12        6.15        0.57     16.26 o
   1  11  12       37.05        8.53     15.91 o
  -1 -15  13       36.06       50.83     18.43 o
   0 -15  13     1243.40     1172.24     54.04 o
   1 -15  13       24.54       27.93     13.17 o
   2 -15  13       14.42        0.57     13.91 o
   3 -15  13      164.24      147.12     15.68 o
   4 -15  13       13.10      -15.97     33.09 o
  -3 -14  13      294.47      369.11     40.47 o
  -2 -14  13      342.10      353.65     25.19 o
  -1 -14  13      504.28      519.89     29.48 o
   0 -14  13      105.19       86.61     16.49 o
   1 -14  13      411.04      452.40     26.45 o
   2 -14  13       17.13       33.85     13.57 o
   3 -14  13      178.04      186.32     16.39 o
   4 -14  13       77.92       86.06     17.97 o
   5 -14  13      538.51      564.79     35.76 o
  -4 -13  13       36.57      -19.41     29.08 o
  -3 -13  13      171.33      185.35     31.94 o
  -2 -13  13      832.65      836.73     40.13 o
  -1 -13  13       78.37       82.20     15.63 o
   0 -13  13       38.68       49.12     14.43 o
   1 -13  13      591.37      651.48     25.21 o
   2 -13  13      550.13      572.79     28.34 o
   3 -13  13       80.33      101.49     12.45 o
   4 -13  13      706.75      772.52     38.54 o
   5 -13  13        2.52      -14.57     14.57 o
   6 -13  13      185.42      187.49     33.20 o
  -5 -12  13        2.72       -9.67     30.22 o
  -4 -12  13      182.65      181.46     33.54 o
  -3 -12  13      730.27      832.55     40.01 o
  -2 -12  13       73.32       70.52     15.28 o
  -1 -12  13      550.04      566.71     27.36 o
   0 -12  13      117.20      142.54     15.40 o
   1 -12  13       66.45       61.94     12.08 o
   2 -12  13       98.67       96.42     10.57 o
   3 -12  13       65.00       60.61     19.06 o
   4 -12  13      136.31      159.24     32.57 o
   5 -12  13        0.51      -10.33     13.97 o
   6 -12  13      923.64      965.68     47.16 o
   7 -12  13        9.05        8.53     32.57 o
  -6 -11  13      119.71      110.99     23.44 o
  -5 -11  13       81.13       48.83     29.08 o
  -4 -11  13      590.74      589.72     45.34 o
  -3 -11  13       13.61       10.30     13.17 o
  -2 -11  13      327.61      313.47     18.66 o
  -1 -11  13      318.49      317.70     19.63 o
   0 -11  13      174.69      201.96     15.63 o
   1 -11  13        0.06        1.14     10.93 o
   2 -11  13     1100.52     1124.21     50.00 o
   3 -11  13      806.39      875.00     79.80 o
   4 -11  13      296.50      268.10     22.10 o
   5 -11  13       73.16       73.03     15.18 o
   6 -11  13      255.70      227.24     25.66 o
   7 -11  13      134.21      119.52     22.77 o
  -6 -10  13       27.97       66.35     23.10 o
  -5 -10  13       36.96       30.20     19.74 o
  -4 -10  13      493.64      492.62     27.36 o
  -3 -10  13        0.41        6.93     14.37 o
  -2 -10  13     2210.02     2384.60     53.75 o
  -1 -10  13       44.40       53.24     10.48 o
   0 -10  13      120.98      124.33      9.62 o
   1 -10  13      240.28      250.10     12.88 o
   2 -10  13      276.36      276.49     15.11 o
   3 -10  13     1062.79     1178.93     85.87 o
   4 -10  13     1147.69     1109.74     66.06 o
   5 -10  13      476.88      430.34     25.89 o
   6 -10  13       74.12       71.06     20.38 o
   7 -10  13      533.13      502.14     50.15 o
   8 -10  13      131.90      132.46     29.19 o
  -7  -9  13      474.09      430.23     54.41 o
  -6  -9  13      125.96       93.79     22.58 o
  -5  -9  13      105.24      135.64     31.34 o
  -4  -9  13      274.55      255.13     15.24 o
  -3  -9  13       44.60       52.55     12.48 o
  -2  -9  13      105.62       92.51      9.22 o
  -1  -9  13       21.21       15.97      7.44 o
   0  -9  13      715.91      711.65     21.70 o
   1  -9  13      176.96      193.25     11.33 o
   2  -9  13        0.18        4.06      6.93 o
   3  -9  13     2229.94     2281.71     52.84 o
   4  -9  13       94.13      131.52     17.48 o
   5  -9  13     1196.61     1222.98     42.59 o
   6  -9  13       46.38       67.35     22.50 o
   7  -9  13       10.76       19.40     16.68 o
   8  -9  13      156.82      139.67     36.18 o
  -7  -8  13       87.84      106.87     24.29 o
  -6  -8  13       88.81       98.05     20.35 o
  -5  -8  13      200.78      180.83     21.34 o
  -4  -8  13      548.53      547.13     18.61 o
  -3  -8  13       82.33       73.06      9.22 o
  -2  -8  13       14.71       24.04      9.16 o
  -1  -8  13       24.79       25.70      9.22 o
   0  -8  13        6.47        9.10      6.18 o
   1  -8  13      359.27      363.61     14.60 o
   2  -8  13        1.43       -2.29      5.72 o
   3  -8  13      263.89      297.33     21.21 o
   4  -8  13      251.07      248.08     14.61 o
   5  -8  13     1706.01     1830.78     84.03 o
   6  -8  13       13.44       11.94     22.30 o
   7  -8  13      123.50      116.80     18.84 o
   8  -8  13      265.65      273.34     24.50 o
  -7  -7  13      261.09      241.13     38.15 o
  -6  -7  13      725.93      734.45    118.18 o
  -5  -7  13      561.06      571.08     26.07 o
  -4  -7  13      358.68      297.20     15.49 o
  -3  -7  13        2.73        7.31     10.17 o
  -2  -7  13        1.19        0.96      5.84 o
  -1  -7  13      136.60      150.04      9.96 o
   0  -7  13      108.65      116.95      9.33 o
   1  -7  13       58.44       79.63      8.13 o
   2  -7  13      709.45      659.05     18.43 o
   3  -7  13       36.62       49.80     10.82 o
   4  -7  13      828.20      787.53     48.37 o
   5  -7  13      337.27      350.05     20.85 o
   6  -7  13       19.61       10.51     13.58 o
   7  -7  13       72.91       32.17     12.29 o
   8  -7  13      186.95      165.66     18.49 o
  -8  -6  13      861.92      834.29     42.48 o
  -7  -6  13       41.70       50.02     20.66 o
  -6  -6  13      788.17      794.97     26.89 o
  -5  -6  13       21.30       12.98      8.55 o
  -4  -6  13      113.69      131.59     13.17 o
  -3  -6  13      195.08      212.98     11.23 o
  -2  -6  13      108.61       95.02     13.19 o
  -1  -6  13      797.35      850.64     22.33 o
   0  -6  13      263.96      281.30     11.22 o
   1  -6  13       75.54       80.48      8.13 o
   2  -6  13      495.11      464.70     14.43 o
   3  -6  13        0.40       14.83     10.88 o
   4  -6  13      151.26      130.20     11.71 o
   5  -6  13      231.27      266.96     17.48 o
   6  -6  13      374.40      357.47     35.00 o
   7  -6  13       42.08       58.27     12.25 o
   8  -6  13        5.91        3.79     12.36 o
  -8  -5  13       66.69       19.87     16.89 o
  -7  -5  13       36.67       32.98     20.09 o
  -6  -5  13     1016.12     1070.00     61.25 o
  -5  -5  13       46.16       47.89     15.97 o
  -4  -5  13      460.96      460.70     17.01 o
  -3  -5  13      135.16      122.48     11.54 o
  -2  -5  13        7.75        7.55      7.73 o
  -1  -5  13      704.69      733.52     19.46 o
   0  -5  13        2.58        3.34      6.30 o
   1  -5  13     1677.93     1691.87     57.87 o
   2  -5  13     2617.36     2467.09     49.92 o
   3  -5  13      104.39      122.16     13.22 o
   4  -5  13       76.95       62.44     11.04 o
   5  -5  13       10.74       19.92     11.35 o
   6  -5  13       60.15       42.53      9.63 o
   7  -5  13        6.77       11.50     13.17 o
   8  -5  13       22.38       -0.57     16.87 o
   9  -5  13       94.02       96.23     35.66 o
  -8  -4  13      123.68      123.13     23.96 o
  -7  -4  13       12.59       -7.15     18.39 o
  -6  -4  13       32.58       22.91      8.61 o
  -5  -4  13       22.29       26.65     10.10 o
  -4  -4  13      169.10      161.73     11.58 o
  -3  -4  13        6.47        9.60      8.10 o
  -2  -4  13      213.80      214.71      9.16 o
  -1  -4  13     1361.11     1413.64     73.70 o
   0  -4  13      323.82      320.95     20.29 o
   1  -4  13     1736.28     1730.94     46.25 o
   2  -4  13      177.47      165.66     12.31 o
   3  -4  13      111.16      129.71     13.05 o
   4  -4  13       50.24       68.12      9.64 o
   5  -4  13       38.94       49.80      8.71 o
   6  -4  13       19.79       27.50     11.45 o
   7  -4  13      479.45      504.04     71.53 o
   8  -4  13       18.87        7.01     24.53 o
   9  -4  13       84.69       69.32     27.88 o
  -8  -3  13        0.78       -1.98     21.79 o
  -7  -3  13      284.87      300.36     26.62 o
  -6  -3  13       64.30       55.56     10.79 o
  -5  -3  13      262.65      295.62     23.36 o
  -4  -3  13      374.70      356.05     14.52 o
  -3  -3  13      736.41      720.80     20.65 o
  -2  -3  13      464.37      451.07     14.46 o
  -1  -3  13       61.64       55.78      6.65 o
   0  -3  13      552.22      620.11    105.27 o
   1  -3  13      466.89      483.48     14.71 o
   2  -3  13      321.95      315.98     14.48 o
   3  -3  13      250.12      278.89     15.97 o
   4  -3  13        1.01       -4.59      7.78 o
   5  -3  13      429.07      414.85     16.76 o
   6  -3  13       36.00       30.96     11.00 o
   7  -3  13       16.58        3.84     14.92 o
   8  -3  13      104.21      123.67     18.07 o
  -9  -2  13       57.01       57.42     18.35 o
  -8  -2  13      476.39      493.04     31.55 o
  -7  -2  13      610.22      631.57     24.39 o
  -6  -2  13       38.35       14.20     10.77 o
  -5  -2  13       38.24       43.31      9.42 o
  -4  -2  13       12.72       20.59      8.47 o
  -3  -2  13       50.33       44.01      7.27 o
  -2  -2  13     1357.45     1302.43     49.83 o
  -1  -2  13      487.33      452.66     14.16 o
   0  -2  13      873.54      867.23     24.66 o
   1  -2  13      780.01      833.93     24.90 o
   2  -2  13      621.67      569.00     18.26 o
   3  -2  13       41.34       72.53     20.78 o
   4  -2  13       50.05       54.51      9.31 o
   5  -2  13      242.74      196.85     25.67 o
   6  -2  13       16.30       16.41     12.15 o
   7  -2  13      289.31      297.81     29.02 o
   8  -2  13      494.63      543.07     50.20 o
  -9  -1  13       52.41       51.84     17.18 o
  -8  -1  13      288.89      255.13     27.71 o
  -7  -1  13     1085.50     1191.12     35.44 o
  -6  -1  13      519.01      506.23     20.70 o
  -5  -1  13      450.82      481.49     19.81 o
  -4  -1  13      262.63      263.30     12.47 o
  -3  -1  13      238.33      243.13     12.53 o
  -2  -1  13     1572.92     1549.15     35.72 o
  -1  -1  13      251.46      227.87     22.55 o
   0  -1  13      650.75      678.85     22.44 o
   1  -1  13      460.29      488.75     19.06 o
   2  -1  13      933.77      891.57     27.13 o
   3  -1  13      247.25      220.73     22.04 o
   4  -1  13      429.97      382.85     16.44 o
   5  -1  13      706.36      704.39     23.24 o
   6  -1  13      303.53      305.04     16.67 o
   7  -1  13      260.41      267.64     16.77 o
   8  -1  13      102.87      114.37     25.07 o
  -9   0  13        1.68       -6.35     26.96 o
  -8   0  13      145.17      161.48     36.01 o
  -7   0  13        0.98        0.38      9.68 o
  -6   0  13      425.12      416.57     19.85 o
  -5   0  13      248.17      261.59     15.73 o
  -4   0  13        9.37        0.05     10.13 o
  -3   0  13        2.80       -2.39      8.06 o
  -2   0  13     1790.64     1809.49     41.58 o
  -1   0  13     1135.65     1146.10     26.69 o
   0   0  13     2470.58     2582.49     58.39 o
   1   0  13      952.65      979.38     29.94 o
   2   0  13      107.30      120.61      7.90 o
   3   0  13      659.54      614.40     33.20 o
   4   0  13       24.74       25.75     10.47 o
   5   0  13      776.40      783.28     31.97 o
   6   0  13       86.12       96.94     12.12 o
   7   0  13      363.03      408.11     22.14 o
   8   0  13       45.94       40.19     21.87 o
  -9   1  13        1.40       -3.58     16.82 o
  -8   1  13       13.34       18.29     14.17 o
  -7   1  13       20.75       35.92     12.79 o
  -6   1  13      103.23       93.22     16.11 o
  -5   1  13      310.89      314.34     16.31 o
  -4   1  13       50.66       53.39     10.09 o
  -3   1  13        4.44      -11.75     16.54 o
  -2   1  13       47.28       49.32      7.63 o
  -1   1  13     1660.14     1636.88     44.54 o
   0   1  13      541.26      564.42     22.73 o
   1   1  13      732.01      736.15     24.67 o
   2   1  13      135.63      125.94      8.59 o
   3   1  13      361.46      376.49     30.63 o
   4   1  13      726.75      737.25     24.52 o
   5   1  13      380.72      389.44     21.47 o
   6   1  13      203.11      247.70     17.97 o
   7   1  13       18.11        3.66     16.37 o
   8   1  13       14.23       18.32     23.58 o
  -8   2  13       48.84       42.98     13.71 o
  -7   2  13        2.79      -13.51     13.51 o
  -6   2  13      695.72      686.30     23.49 o
  -5   2  13      102.11       93.81     12.88 o
  -4   2  13        2.26        2.64      7.99 o
  -3   2  13      132.75      144.48     10.74 o
  -2   2  13      488.57      475.20     21.75 o
  -1   2  13     2433.79     2410.36     61.08 o
   0   2  13      269.32      278.89     15.17 o
   1   2  13      453.69      440.26     19.06 o
   2   2  13       62.21       69.72      8.41 o
   3   2  13        3.14       24.50     19.41 o
   4   2  13      123.90      107.25     12.58 o
   5   2  13      151.84      153.67     25.10 o
   6   2  13      649.55      671.71     27.75 o
   7   2  13       36.77       45.52     17.07 o
  -8   3  13       36.33       30.05     15.28 o
  -7   3  13        1.95       17.00     43.30 o
  -6   3  13       47.07       45.11     11.15 o
  -5   3  13       16.70       21.78     16.29 o
  -4   3  13      296.58      364.59     15.35 o
  -3   3  13       74.50       74.10     10.41 o
  -2   3  13      389.76      375.98     16.50 o
  -1   3  13      150.35      158.39     12.65 o
   0   3  13      318.14      315.98     16.14 o
   1   3  13      395.63      434.25     17.97 o
   2   3  13       61.90       66.98      9.79 o
   3   3  13       15.08        5.72      8.59 o
   4   3  13     1130.33     1169.11     39.13 o
   5   3  13      149.88      150.40     13.31 o
   6   3  13      646.55      581.90     36.84 o
   7   3  13      134.32      110.31     33.14 o
  -8   4  13      299.87      280.68     33.63 o
  -7   4  13        1.47        6.23     21.49 o
  -6   4  13        2.09       15.01     12.73 o
  -5   4  13      195.31      180.52     14.85 o
  -4   4  13     1203.61     1193.09     34.52 o
  -3   4  13      148.91      158.34     12.79 o
  -2   4  13     1156.38     1161.92     30.95 o
  -1   4  13      156.08      138.59     13.51 o
   0   4  13      150.66      143.68     13.17 o
   1   4  13      194.08      185.35     11.73 o
   2   4  13       10.26        9.67      8.64 o
   3   4  13       21.29        8.48     12.28 o
   4   4  13      160.18      136.80     11.74 o
   5   4  13      556.21      582.88     74.27 o
   6   4  13      454.23      416.50     34.17 o
   7   4  13      264.04      239.62     31.83 o
  -8   5  13        3.16        7.31     16.43 o
  -7   5  13       11.75       18.10     11.90 o
  -6   5  13       35.24       40.33     12.51 o
  -5   5  13      622.86      613.30     23.87 o
  -4   5  13     1926.77     2005.03     48.72 o
  -3   5  13      291.15      288.88     14.66 o
  -2   5  13       48.55       36.06     13.80 o
  -1   5  13      185.76      197.26     14.77 o
   0   5  13        6.57        5.15     10.30 o
   1   5  13        8.14        2.86      8.64 o
   2   5  13       95.52       92.51     11.96 o
   3   5  13      142.37      155.57     11.28 o
   4   5  13       57.70       37.54     11.73 o
   5   5  13      754.95      814.69     54.61 o
   6   5  13        0.16       -5.15     18.95 o
  -7   6  13       41.42       47.83     21.84 o
  -6   6  13      166.98      147.06     17.85 o
  -5   6  13       66.15       68.14     16.72 o
  -4   6  13        0.01        4.74     11.67 o
  -3   6  13      463.60      428.51     19.73 o
  -2   6  13       53.09       80.08     13.68 o
  -1   6  13        3.25       -6.30     13.22 o
   0   6  13       55.45       69.32     14.77 o
   1   6  13       12.93       21.12     12.08 o
   2   6  13       21.57       25.24     10.36 o
   3   6  13       95.48       78.37     13.57 o
   4   6  13        9.90       18.95     24.16 o
   5   6  13      161.85      158.39     27.71 o
  -7   7  13      315.35      326.66     29.28 o
  -6   7  13       10.51        2.19     20.48 o
  -5   7  13      204.50      183.17     18.66 o
  -4   7  13      302.55      285.75     16.86 o
  -3   7  13       41.25       51.52     15.46 o
  -2   7  13      299.37      343.81     23.07 o
  -1   7  13        0.48       15.40     11.45 o
   0   7  13       18.07       18.32     12.48 o
   1   7  13      120.91       97.14     12.71 o
   2   7  13      218.34      221.48     18.49 o
   3   7  13      225.19      213.69     17.52 o
   4   7  13      295.56      325.43     28.51 o
   5   7  13      207.16      213.69     34.98 o
  -6   8  13      107.77       89.78     25.44 o
  -5   8  13       70.88       42.76     15.55 o
  -4   8  13      189.89      164.90     14.55 o
  -3   8  13        1.80        4.06     15.46 o
  -2   8  13      435.06      471.97     27.02 o
  -1   8  13       19.25       19.41     13.68 o
   0   8  13      304.91      324.57     24.16 o
   1   8  13      274.40      300.07     20.72 o
   2   8  13      423.75      405.86     26.05 o
   3   8  13      335.63      310.09     29.48 o
  -5   9  13      178.65      147.76     19.24 o
  -4   9  13      503.76      553.15     39.38 o
  -3   9  13        1.45       -2.86     19.52 o
  -2   9  13      102.03       89.30     15.40 o
  -1   9  13      186.12      200.64     23.70 o
   0   9  13        2.48        4.52     18.26 o
   1   9  13      227.14      227.94     23.81 o
   2   9  13       68.16       61.19     14.25 o
   3   9  13      341.94      270.93     28.34 o
  -4  10  13      300.73      353.65     41.39 o
  -3  10  13        3.30       -2.86     17.23 o
  -2  10  13       74.25       85.75     19.52 o
  -1  10  13      220.18      214.38     22.44 o
   0  10  13       64.31       65.37     15.11 o
   1  10  13      289.50      291.03     23.70 o
   1 -15  14      357.88      334.13     27.13 o
   2 -15  14        5.80       -2.86     12.71 o
  -2 -14  14        1.86       -2.86     19.52 o
  -1 -14  14       32.64       43.91     14.88 o
   0 -14  14       22.98       29.77     16.72 o
   1 -14  14       92.89      102.92     16.49 o
   2 -14  14       95.72       91.62     24.44 o
   3 -14  14       67.75       70.72     16.41 o
   4 -14  14       15.61       13.79     28.65 o
  -3 -13  14       49.73       42.99     27.59 o
  -2 -13  14      330.89      273.34     28.51 o
  -1 -13  14      225.78      228.63     21.01 o
   0 -13  14       34.30       33.26     13.80 o
   1 -13  14      242.88      259.47     18.63 o
   2 -13  14      142.07      137.60     28.74 o
   3 -13  14      297.26      305.42     30.97 o
   4 -13  14        7.65       10.72     31.20 o
   5 -13  14        6.73        1.47     32.43 o
  -3 -12  14      369.15      428.30     42.59 o
  -2 -12  14      395.62      369.11     31.26 o
  -1 -12  14      677.01      753.10     34.12 o
   0 -12  14      324.95      380.21     22.38 o
   1 -12  14      219.30      187.30     16.37 o
   2 -12  14      172.12      174.70     14.26 o
   3 -12  14      247.29      172.83     19.61 o
   4 -12  14       15.22       11.48     16.00 o
   5 -12  14        8.68       15.48     21.44 o
   6 -12  14       26.01       12.39     22.91 o
  -5 -11  14      135.70      125.36     34.29 o
  -4 -11  14       34.58       60.11     27.08 o
  -3 -11  14      278.25      264.69     24.16 o
  -2 -11  14       26.94       36.64     13.62 o
  -1 -11  14      304.76      316.84     17.06 o
   0 -11  14       16.19       -2.29     10.82 o
   1 -11  14       36.20       57.87     13.11 o
   2 -11  14      801.21      770.27     29.19 o
   3 -11  14      434.93      458.18     23.77 o
   4 -11  14       93.92      123.32     15.89 o
   5 -11  14        7.55      -16.34     19.85 o
   6 -11  14       24.33        3.82     17.63 o
   7 -11  14       12.50       17.68     29.42 o
  -5 -10  14      178.86      255.42     34.40 o
  -4 -10  14      265.55      292.63     36.81 o
  -3 -10  14      581.06      615.60     29.65 o
  -2 -10  14      296.28      313.47     18.66 o
  -1 -10  14      351.96      400.08     18.20 o
   0 -10  14      138.44      144.25     12.65 o
   1 -10  14      329.80      376.49     15.80 o
   2 -10  14      947.90      904.45     27.36 o
   3 -10  14       57.21      107.58     25.96 o
   4 -10  14      181.26      230.70     23.41 o
   5 -10  14      559.59      652.29     39.10 o
   6 -10  14        1.66       15.42     19.72 o
   7 -10  14      118.60      136.31     21.81 o
  -6  -9  14      438.04      428.30     41.62 o
  -5  -9  14      447.33      318.56     37.55 o
  -4  -9  14      162.61      173.79     20.21 o
  -3  -9  14       62.93       71.73     16.60 o
  -2  -9  14      258.42      225.02     16.49 o
  -1  -9  14       11.39       24.04      8.70 o
   0  -9  14      442.05      423.37     16.72 o
   1  -9  14        5.01        6.93      8.07 o
   2  -9  14      907.05      951.10     35.43 o
   3  -9  14      617.63      586.60     32.03 o
   4  -9  14      662.37      697.60     87.61 o
   5  -9  14        0.75      -12.16     12.16 o
   6  -9  14       46.69       60.84     20.55 o
   7  -9  14        8.19       21.56     18.01 o
  -6  -8  14      896.29      881.90     43.15 o
  -5  -8  14      415.85      496.19     41.56 o
  -4  -8  14      761.75      829.80     33.09 o
  -3  -8  14      158.18      156.56     13.80 o
  -2  -8  14      537.61      586.23     25.47 o
  -1  -8  14     2078.12     2185.62     49.23 o
   0  -8  14     1005.72      998.90     27.25 o
   1  -8  14      872.74      874.51     22.67 o
   2  -8  14      240.92      253.13     18.26 o
   3  -8  14      541.67      526.47     25.24 o
   4  -8  14      148.94      158.62     13.54 o
   5  -8  14      270.78      271.87     35.86 o
   6  -8  14      114.73      109.02     16.94 o
   7  -8  14      208.82      217.10     23.36 o
   8  -8  14       52.10       44.50     20.25 o
  -7  -7  14        0.64       10.39     25.19 o
  -6  -7  14      252.48      262.15     28.82 o
  -5  -7  14      569.88      552.10     45.34 o
  -4  -7  14      483.77      537.52     24.39 o
  -3  -7  14       81.85       59.36     14.37 o
  -2  -7  14       13.50       14.31      9.22 o
  -1  -7  14      477.29      490.86     20.15 o
   0  -7  14      529.47      545.30     16.77 o
   1  -7  14      941.54      958.49     25.19 o
   2  -7  14      453.97      484.51     22.10 o
   3  -7  14      877.92      962.95     35.66 o
   4  -7  14       85.47       96.82     24.73 o
   5  -7  14      182.29      146.44     14.03 o
   6  -7  14       60.98       61.34     19.23 o
   7  -7  14        2.51       15.26     27.82 o
   8  -7  14      116.42       74.71     16.86 o
  -7  -6  14        8.40       16.31     21.65 o
  -6  -6  14       80.07       51.19     42.39 o
  -5  -6  14        4.97       39.44     17.26 o
  -4  -6  14      436.84      399.27     19.44 o
  -3  -6  14       13.46        7.44      9.79 o
  -2  -6  14      751.21      740.05     27.36 o
  -1  -6  14      610.20      682.63     26.27 o
   0  -6  14      582.26      646.85     19.46 o
   1  -6  14     2652.79     2752.96     57.76 o
   2  -6  14       18.38       23.36      9.73 o
   3  -6  14     1450.17     1491.20     44.36 o
   4  -6  14        4.40       -0.66      9.39 o
   5  -6  14      368.26      367.18     28.39 o
   6  -6  14      202.95      221.84     35.66 o
   7  -6  14       92.23       71.44     29.14 o
   8  -6  14      581.21      623.02     37.08 o
  -7  -5  14      219.38      211.20     20.83 o
  -6  -5  14       12.07        9.36     24.33 o
  -5  -5  14       22.52       19.42     12.94 o
  -4  -5  14       32.52       27.24      8.42 o
  -3  -5  14       28.25       17.75     12.48 o
  -2  -5  14      140.20      155.99     14.94 o
  -1  -5  14        3.11        3.38     10.25 o
   0  -5  14      530.80      515.54     20.66 o
   1  -5  14     1211.31     1293.13     30.97 o
   2  -5  14      657.39      680.11     24.96 o
   3  -5  14      357.31      351.88     19.75 o
   4  -5  14      281.96      312.63     16.84 o
   5  -5  14        2.90       13.72     10.19 o
   6  -5  14      228.13      245.76     31.11 o
   7  -5  14        0.03        2.48     14.32 o
   8  -5  14      616.85      595.81     35.02 o
  -8  -4  14      937.80      911.93     89.59 o
  -7  -4  14       32.52       36.35     14.57 o
  -6  -4  14       12.93       15.63      9.89 o
  -5  -4  14      110.52      122.53     16.63 o
  -4  -4  14        2.36       -1.30      6.67 o
  -3  -4  14       96.24       81.40      7.95 o
  -2  -4  14      394.67      390.57     19.86 o
  -1  -4  14      135.47      134.12     11.62 o
   0  -4  14      574.00      495.10     19.18 o
   1  -4  14       81.39       69.32      6.75 o
   2  -4  14        6.99       16.54      8.59 o
   3  -4  14      391.00      432.30     21.87 o
   4  -4  14       10.37       12.13     10.30 o
   5  -4  14       13.87       18.10      9.22 o
   6  -4  14      528.69      523.41     22.81 o
   7  -4  14      201.37      173.28     18.88 o
   8  -4  14      445.37      459.00     29.68 o
  -8  -3  14      340.22      296.63     23.61 o
  -7  -3  14      248.64      234.68     35.66 o
  -6  -3  14      208.44      173.97     13.55 o
  -5  -3  14      232.40      267.23     16.15 o
  -4  -3  14        1.72        4.12     10.67 o
  -3  -3  14     1585.81     1579.23     89.59 o
  -2  -3  14     1010.93     1047.90     35.61 o
  -1  -3  14      179.52      163.83     12.88 o
   0  -3  14      689.15      615.60     22.55 o
   1  -3  14      118.51      119.01      7.33 o
   2  -3  14      212.63      220.73     14.94 o
   3  -3  14       32.42       21.12     14.94 o
   4  -3  14       40.41       56.93     13.45 o
   5  -3  14      138.07      122.08     14.84 o
   6  -3  14        0.26        8.70     11.29 o
   7  -3  14      317.51      290.47     59.16 o
   8  -3  14      299.80      245.33     34.78 o
  -8  -2  14      211.56      208.19     20.26 o
  -7  -2  14       79.05       65.84     11.90 o
  -6  -2  14      195.98      211.07     27.65 o
  -5  -2  14       27.82       13.70     12.16 o
  -4  -2  14       33.94       37.49      8.88 o
  -3  -2  14     1057.91     1045.35     43.05 o
  -2  -2  14       94.35       82.20     12.59 o
  -1  -2  14      783.40      849.21     29.31 o
   0  -2  14        0.91       -5.72      8.59 o
   1  -2  14      180.00      185.35     11.73 o
   2  -2  14       30.00       17.12     19.98 o
   3  -2  14       21.36       27.93     14.94 o
   4  -2  14      322.09      289.39     19.00 o
   5  -2  14      193.98      176.75     13.60 o
   6  -2  14       46.36       42.52     22.95 o
   7  -2  14      480.42      504.43     24.23 o
   8  -2  14       12.86       -1.76     25.99 o
  -8  -1  14        0.10       -0.32     12.73 o
  -7  -1  14      105.78       87.41     12.78 o
  -6  -1  14       31.25       15.48      9.53 o
  -5  -1  14      150.32      131.97     14.20 o
  -4  -1  14      283.41      272.98     14.61 o
  -3  -1  14      497.84      490.61     16.79 o
  -2  -1  14      128.75      134.64     12.19 o
  -1  -1  14        5.75        5.15      7.50 o
   0  -1  14       44.29       43.91      9.85 o
   1  -1  14       15.04       29.25      8.01 o
   2  -1  14        7.32        9.10     14.25 o
   3  -1  14       79.79       80.08     22.67 o
   4  -1  14       94.16       90.67     12.84 o
   5  -1  14        4.17       18.27     10.54 o
   6  -1  14      110.52      120.53     16.05 o
   7  -1  14       85.97       74.93     16.13 o
  -8   0  14       41.92       30.60     16.44 o
  -7   0  14       61.77       62.13     34.95 o
  -6   0  14       43.94       33.28     12.48 o
  -5   0  14       62.01       41.17     10.11 o
  -4   0  14      105.56       84.30     13.68 o
  -3   0  14      205.61      207.87     13.49 o
  -2   0  14      759.34      673.87     24.84 o
  -1   0  14      179.21      200.64     13.57 o
   0   0  14      304.58      287.76     16.26 o
   1   0  14       87.40       77.97      8.47 o
   2   0  14       39.75       61.19     16.09 o
   3   0  14      304.81      284.50     26.62 o
   4   0  14      284.37      278.61     18.86 o
   5   0  14        0.08        0.10     19.72 o
   6   0  14       15.03       29.72     12.74 o
   7   0  14      160.10      124.47     19.25 o
  -8   1  14       18.68       31.13     12.92 o
  -7   1  14       23.97       45.73     13.59 o
  -6   1  14     1076.47     1121.11     33.49 o
  -5   1  14       83.49       95.85     12.86 o
  -4   1  14      710.91      696.88     37.58 o
  -3   1  14      484.12      520.97     22.95 o
  -2   1  14     1319.25     1336.52     40.24 o
  -1   1  14      386.93      417.48     20.55 o
   0   1  14      212.66      199.27     14.20 o
   1   1  14       34.48       27.48      9.27 o
   2   1  14      110.47      121.13     10.53 o
   3   1  14     1142.06     1121.98     54.50 o
   4   1  14      113.38      101.61     16.35 o
   5   1  14      541.03      513.00     68.41 o
   6   1  14       41.57       38.34     14.10 o
   7   1  14      230.09      235.66     34.55 o
  -8   2  14        2.59      -10.61     21.24 o
  -7   2  14       11.01      -11.56     12.07 o
  -6   2  14      265.50      290.10     18.88 o
  -5   2  14      105.66      124.56     16.31 o
  -4   2  14      553.36      570.68     45.71 o
  -3   2  14        1.73        4.06      9.79 o
  -2   2  14      729.54      725.79     29.65 o
  -1   2  14     1029.49      979.38     31.43 o
   0   2  14      284.97      266.24     16.37 o
   1   2  14      408.37      431.27     18.89 o
   2   2  14      105.84      124.85     10.70 o
   3   2  14      220.24      247.86     25.59 o
   4   2  14      192.21      203.09     18.62 o
   5   2  14      160.50      153.70     13.10 o
   6   2  14       49.86       44.47     17.09 o
   7   2  14        3.71      -20.73     20.73 o
  -8   3  14        2.78       -5.28     14.14 o
  -7   3  14      325.32      384.90     23.76 o
  -6   3  14       52.13       46.54     19.86 o
  -5   3  14      216.49      229.91     15.94 o
  -4   3  14      152.50      150.36     19.69 o
  -3   3  14     1932.14     1940.16     56.90 o
  -2   3  14      432.08      396.24     20.95 o
  -1   3  14      482.50      509.01     22.67 o
   0   3  14        3.23       -3.38      9.67 o
   1   3  14      699.26      648.06     25.59 o
   2   3  14        0.18       11.39      9.22 o
   3   3  14      569.20      643.19     41.27 o
   4   3  14      457.21      549.12     47.60 o
   5   3  14      129.53      152.86     16.57 o
   6   3  14       90.90      123.05     18.11 o
  -7   4  14       42.94       30.83     13.43 o
  -6   4  14       79.02      111.89     18.03 o
  -5   4  14       33.33       33.20     10.93 o
  -4   4  14       18.46       18.51     12.33 o
  -3   4  14      674.71      621.55     27.42 o
  -2   4  14       96.64       97.14     12.71 o
  -1   4  14      233.77      253.93     18.32 o
   0   4  14      294.81      278.09     17.57 o
   1   4  14      190.18      185.35     15.63 o
   2   4  14      545.90      529.73     23.13 o
   3   4  14       50.05       57.66     14.36 o
   4   4  14      313.49      298.54     22.18 o
   5   4  14       12.03        8.66     19.38 o
   6   4  14      228.55      219.36     36.86 o
  -7   5  14       10.93       25.14     24.07 o
  -6   5  14      113.47      103.21     14.28 o
  -5   5  14      436.06      495.97     30.00 o
  -4   5  14      870.41      822.93     32.97 o
  -3   5  14     1046.70     1090.15     39.50 o
  -2   5  14       18.29       14.31     10.88 o
  -1   5  14        5.01       13.22     13.74 o
   0   5  14        9.14       17.12     13.68 o
   1   5  14       21.78       16.54     12.65 o
   2   5  14      735.68      755.73     28.97 o
   3   5  14       19.05       16.39     18.66 o
   4   5  14      697.65      741.31     52.09 o
   5   5  14      330.96      371.85     41.50 o
  -6   6  14      575.14      574.70     25.61 o
  -5   6  14        5.06       12.54     15.40 o
  -4   6  14      256.95      292.63     25.36 o
  -3   6  14        1.09       -2.29     13.68 o
  -2   6  14       28.45       37.78     16.49 o
  -1   6  14      198.85      188.62     18.38 o
   0   6  14      186.88      193.88     15.34 o
   1   6  14      606.60      667.69     28.45 o
   2   6  14      298.17      308.43     21.01 o
   3   6  14      109.79      101.95     22.73 o
  -6   7  14      472.95      384.13     51.18 o
  -5   7  14       62.25       46.83     15.40 o
  -4   7  14       51.26       68.52     18.20 o
  -3   7  14      134.79      144.25     16.66 o
  -2   7  14        7.74       -6.93     14.37 o
  -1   7  14       81.70       82.20     15.63 o
   0   7  14       89.17       83.98     17.52 o
   1   7  14      187.66      184.04     20.78 o
   2   7  14      160.63      143.11     16.60 o
   3   7  14      774.16      668.95     49.52 o
  -5   8  14        2.26       20.66     15.00 o
  -4   8  14        0.19       15.97     20.09 o
  -3   8  14       24.80       20.66     16.54 o
  -2   8  14      126.54      119.01     21.92 o
  -1   8  14       67.13       58.96     15.06 o
   0   8  14       27.39       17.75     16.54 o
   1   8  14      279.96      285.30     21.81 o
   2   8  14      289.40      264.69     23.36 o
  -4   9  14       90.30       98.57     21.87 o
  -3   9  14        3.60       25.24     14.88 o
  -2   9  14      197.33      235.21     25.70 o
  -1   9  14       51.64       58.27     16.09 o
   0   9  14        9.06       14.83     17.12 o
   1   9  14       29.58       53.92     18.26 o
   0 -14  15      248.46      241.85     23.81 o
   1 -14  15      385.71      327.15     25.99 o
   2 -14  15       38.19       11.42     22.85 o
  -2 -13  15      609.85      497.22     40.53 o
  -1 -13  15       30.80       59.36     25.07 o
   0 -13  15        7.91       -1.14     15.00 o
   1 -13  15      241.90      179.52     25.65 o
   2 -13  15      352.41      299.40     24.67 o
   3 -13  15      885.44      962.58     68.29 o
   4 -13  15       61.60       64.24     24.69 o
  -3 -12  15      186.42      197.89     32.29 o
  -2 -12  15       24.66       14.83     25.07 o
  -1 -12  15       41.27       40.19     23.36 o
   0 -12  15        1.73       14.83     13.11 o
   1 -12  15       42.68       41.10     13.17 o
   2 -12  15       88.46       69.73     21.19 o
   3 -12  15      268.50      303.38     23.93 o
   4 -12  15       47.35       82.30     21.91 o
   5 -12  15      177.72       96.64     22.44 o
  -4 -11  15       20.73       29.77     27.93 o
  -3 -11  15      243.72      241.11     21.52 o
  -2 -11  15        5.44       22.21     13.74 o
  -1 -11  15       13.69       18.32     16.60 o
   0 -11  15       23.13       18.95     13.11 o
   1 -11  15       12.11        6.30      9.73 o
   2 -11  15      489.89      544.16     44.65 o
   3 -11  15        9.57       21.54     15.57 o
   4 -11  15       53.70       64.23     26.68 o
   5 -11  15      359.45      360.88     40.27 o
   6 -11  15       11.27       -0.91     25.79 o
  -5 -10  15        0.43      -19.41     19.41 o
  -4 -10  15       37.95       30.80     26.27 o
  -3 -10  15      264.06      241.85     23.07 o
  -2 -10  15        3.77       14.83     13.11 o
  -1 -10  15      374.12      390.57     22.67 o
   0 -10  15      333.37      379.30     20.49 o
   1 -10  15       59.09       45.22     10.30 o
   2 -10  15       11.91       33.26     12.71 o
   3 -10  15      229.52      241.19     49.92 o
   4 -10  15      515.80      556.68     31.33 o
   5 -10  15        4.14       16.09     15.41 o
   6 -10  15      110.54      101.92     18.18 o
  -5  -9  15      114.52       61.94     22.21 o
  -4  -9  15       42.44       49.80     14.88 o
  -3  -9  15      182.80      197.89     18.20 o
  -2  -9  15      281.02      312.61     19.46 o
  -1  -9  15      262.75      264.69     18.66 o
   0  -9  15       17.06       15.97     11.45 o
   1  -9  15      195.09      197.89     12.77 o
   2  -9  15      187.87      210.89     18.09 o
   3  -9  15      188.35      211.38     16.85 o
   4  -9  15       28.86       41.86     15.97 o
   5  -9  15        2.68       -8.77     18.87 o
   6  -9  15        0.27        0.80     18.08 o
   7  -9  15        4.14       -3.46     19.72 o
  -6  -8  15       33.17       30.28     30.80 o
  -5  -8  15      934.66      893.00     57.19 o
  -4  -8  15      206.84      232.29     22.61 o
  -3  -8  15       64.24       72.53     16.72 o
  -2  -8  15      999.02     1023.29     35.20 o
[truncated: 32,981 more chars]
